# Supplementary material for: Protein dysregulation during Leishmania infantum infection in anti-TNF immunosuppressed mice revealed through quantitative proteomics analysis of extracellular vesicles
Source: Front Immunol. 2025 Jul 30;16:1634080. doi: 10.3389/fimmu.2025.1634080 (PMC12343234; doi:10.3389/fimmu.2025.1634080)
Supplement: Supplementary file 1 [file Table1.xlsx]

## Sheet: Supplementary Table 1
Suppl Table 1. List of proteins identified and quantified in the label-free proteomic analysis of anti-TNF and control groups. Dysregulated proteins are determined based on the different average intensity expression between the four replicates of anti-TNF group (ave_anti-TNF) and control ones (ave_control).
Gene	Protein	Protein name	Control_1	Control_2	Control_3	Control_4	anti-TNF_1	anti-TNF_2	anti-TNF_3	anti-TNF_4	ave_Control	ave_anti-TNF	FC	log2FC	PValue	FDR	Dysregulation
	P01630	Ig kappa chain V-II region 7S34.1	1480313657	11500973.76	11019223.01	9930947987	1302820538	1186594.75	2823913429	2186760224	8482864604	1875022235	0.221036445	-2.177643831	0.027664277	0.063599317	-
	P01631	Ig kappa chain V-II region 26-10	56914705.07	59554856.31	41863464.68	45522438.58	8592685187	8813818571	2803566795	2231470344	50963866.16	1693921879	0.033237704	-4.911035479	0.00000161	0.000031	Downregulated
	P01635	Immunoglobulin kappa chain variable 12-41	5349167393	5483783.42	1513249092	5474942.7	1122766647	9412274496	1869868045	2642723403	4455285651	1644146386	0.369032766	-1.438179179	0.032749735	0.07303191	-
	P01645;P01644;P01647;P01646	Ig kappa chain V-V region HP	44502865.08	39932401	26843913.29	37724345.42	20527236.43	25571851.37	20898020.17	1973515854	37250881.2	17242655.96	0.462879143	-1.111292538	0.070622212	0.133464011	-
	P01679;P01678;P01677;P01676;P01675	Ig kappa chain V-VI	34636888.29	48258078.78	47753097.98	43877069.45	41293654.39	7406676879	2524402.76	1565132582	43631283.62	11530964.36	0.264282033	-1.919849745	0.009372826	0.027868535	Downregulated
	P01723;P01727	Ig lambda-1 chain V region	70164785.44	62820212.64	53552540.7	57266564.88	1256250431	1013755536	54147039.3	3477726418	60951025.92	14973692.92	0.245667611	-2.025220431	0.008242766	0.026259097	Downregulated
	P01790;P01794;P01791;P01788;P01787;P01789;P01793;P01792	Ig heavy chain V region	48284029.89	55331828.57	59253337.46	55001140.79	58294375.83	67417695.51	63761042.27	65766113.47	54467584.18	63809806.77	1.171518945	0.228380285	0.01405623	0.037765534	-
	P01801;P01799;P01797;P01796;P01800;P01802;P01804;P01803	Ig heavy chain V-III region	30386862.51	25315874.25	28100944.61	31396260.79	13633346.9	14346861.86	14118472.99	12208942.93	28799985.54	13576906.17	0.47142059	-1.084913324	0.00000346	0.0000454	Downregulated
	P01806;P01808;P01807	Ig heavy chain V region 441	58193259.54	9288101456	1074151.41	15383068.64	51026647.46	35155690.61	2254555055	2167905.83	18894822.43	22651199.74	1.198804584	0.261596505	0.631853297	0.739122704	-
	P01837	Immunoglobulin kappa constant	449466394	425049168.4	436259390.9	418851743.4	339477682.8	349643725.5	361657066.2	460986238.5	432406674.2	377941178.2	0.874041038	-0.194227077	0.053318243	0.107116831	-
	P01843	Ig lambda-1 chain C region	8079720287	11371679.21	12725328.3	10371447.12	8286980665	8804118488	9253604755	11139145.83	10637043.73	9370962433	0.880974326	-0.182828118	0.372314622	0.501550877	-
	P01878	Ig alpha chain C region	1818972299	2030994568	2910525439	2779591457	7827934419	9902259466	2279222656	2483333783	2385020941	1633893957	0.685064826	-0.545687581	0.14314506	0.233829387	-
	P03987	Ig gamma-3 chain C region	27084939.37	27867881.3	25518299.54	26888905.89	1120588.73	6267158642	14684958.07	20711396.18	26840006.53	9285914711	0.345972893	-1.531269087	0.034000944	0.074653609	-
	P06330;P01757;P01756	Ig heavy chain V region AC38	48810849.69	60121968.99	56033721.36	66426429.63	7965331936	9022855283	3316996332	1921744088	57848242.42	1734389786	0.02998172	-5.059773057	0.00000181	0.000031	Downregulated
	P18527	Ig heavy chain V region 914	6945543858	7238355142	7065680995	7968503.39	7997797019	9386343199	8144288911	2074510138	7304520846	6900734817	0.944721079	-0.082039646	0.555277961	0.680368051	-
A2m	Q61838	Pregnancy zone protein (Alpha-2-macroglobulin)	42889533.5	37418736.47	42610355.49	42511102.63	1030566093	1414095.93	3200120482	3032518804	41357432.02	2169325327	0.052453095	-4.252828277	0.00000204	0.0000325	Downregulated
Abcb6	Q9DC29	ATP-binding cassette sub-family B member 6	2663424459	3035747029	3137599035	1410404799	4459982106	4470764351	2213916345	2540072.38	2561793.83	3421183796	1.33546414	0.417341238	0.334514525	0.463333783	-
Actb;Actg1	P60710;P63260	Actin, cytoplasmic 1 (Beta-actin)	158651481.3	142660939.1	154150747	161801623	113488808.4	120659918.3	118433958.4	118319766.7	154316197.6	117725612.9	0.762885652	-0.390461266	0.0000219	0.000222183	-
Adam10	O35598	Disintegrin and metalloproteinase domain-containing protein 10	17631594.83	17376296.77	17868070.8	19121018.39	21255139.26	21495381.59	21406638.49	21928251.55	17999245.2	21521352.72	1.195680846	0.257832353	0.005568626	0.01934145	-
Adipoq	Q60994	Adiponectin	3222337884	3477488.57	4055758012	2895631514	38682432.47	27674357.17	57384531.96	61183487.93	3410000	46200000	1.354639834	3.75983742	0.000000529	0.0000131	Upregulated
Afm	O89020	Afamin (Alpha-albumin)	3527184024	3078458817	1250018749	3960632551	729157056	1307072584	2959754322	2928819567	2954073535	1981200882	0.670667422	-0.576330571	0.268800296	0.391780823	-
Alb	P07724	Albumin	734935253.5	754152858.6	814364642.1	777459986.8	476762227.9	491468204.5	486740625.3	496984445	770228185.3	487988875.7	0.633564033	-0.658437657	0.000000043	0.0000024	Downregulated
Aldoa	P05064	Fructose-bisphosphate aldolase A	10017361.8	9925363542	7775743.98	9033168809	6442552113	6123772348	6159357697	7116273758	9187909532	6460488979	0.703151131	-0.508093288	0.016435407	0.042127538	-
Alox12	P39655	Polyunsaturated fatty acid lipoxygenase	4402275837	4377289518	4846146989	4769472857	3831047695	1364528.92	2168125.76	2649062387	4598796.3	2503191191	0.544314431	-0.87748781	0.027154942	0.063078666	-
Ank1	Q02357	Ankyrin-1	7222102628	7201260.98	7526498532	7533961487	14803829.72	14375758.86	17389467.45	14050278.12	7370955907	15154833.54	2.056020105	1.039854372	0.0000271	0.000241442	Upregulated
Anpep	P97449	Aminopeptidase N	2772940694	2845996.12	1038821161	3186864367	1129320672	1188631054	2371992648	1625437403	2461155586	1578845444	0.641505744	-0.640465912	0.206592338	0.313401982	-
Anxa1	P10107	Annexin A1	7595115272	2051633278	9989547126	8483593705	989281953	1119404849	3990935957	2608891581	7029972345	2177128585	0.30969234	-1.691092396	0.03153597	0.071035569	-
Anxa11	P97384	Annexin A11	5117764605	4237562228	4846428835	3995872482	3407865896	3321261653	2473751535	2475120344	4549407037	2919499857	0.641731952	-0.639957279	0.044992512	0.092901205	-
Anxa2	P07356	Annexin A2	9760439824	10710939.44	11606401.32	9187553266	1140355972	1323817493	2254632219	2293042984	10316333.46	1752962167	0.169921045	-2.557063547	0.0000404	0.000321409	Downregulated
Anxa3	O35639	Annexin A3	2390758446	3220058649	1104016596	3198778819	1572181062	1215350191	2124902858	2034193178	2478403127	1736656822	0.700716039	-0.513098176	0.311224737	0.434388098	-
Anxa5	P48036	Annexin A5	24071080.26	23752747.64	23097245.94	22604737.22	18704183.55	19694799.61	20002608.28	16951054.19	23381452.76	18838161.41	0.805688235	-0.311706406	0.003749181	0.013934456	-
Anxa6	P14824	Annexin A6	7839147894	10364073.35	12963018.08	6677127752	3403816.76	8612135012	2608488766	2381663525	9460841769	2313795638	0.244565515	-2.031707105	0.001824172	0.00782289	Downregulated
Anxa7	Q07076	Annexin A7	8001432615	10304330.35	1837281655	10796843.42	1069624306	7072291435	2973500138	2949336947	7734972009	3516188206	0.454583184	-1.137383777	0.15737287	0.252475899	-
Apcs	P12246	Serum amyloid P-component	3971909904	1024938397	4372646401	4130958881	8142208539	1220012865	2668010877	1707919693	3375113396	1602541072	0.474811031	-1.074574641	0.114714507	0.19985418	-
Apoa1	Q00623	Apolipoprotein A-I	102517922.9	108072415.9	112052411	117248282.5	79497723.82	82385344.63	93150247.32	76646353.9	109972758	82919917.42	0.754004163	-0.407355605	0.000318369	0.001820419	-
Apoa4	P06728	Apolipoprotein A-IV	9503517.85	8617259.3	10462108.23	6351829634	9041720791	10800502.55	10334799.39	6061596.73	8733678753	9059654865	1.037324033	0.052866625	0.868149396	0.926302944	-
Apob	E9Q414	Apolipoprotein B-100	33520964.56	36044647.42	35489056.96	33875641.6	44592287.78	48460267.61	45015259.29	45511426.41	34732577.64	45894810.27	1.321376454	0.402041542	0.0000479	0.000344567	-
Apoc1	P34928	Apolipoprotein C-I	1660670302	13222820.59	1340239137	1129753744	20409528.99	19271309.1	2968340531	23557284.31	4338370943	16551615.73	3.815168402	1.931746739	0.034481264	0.074653609	-
Apoc3	P33622	Apolipoprotein C-III	28486331.95	21724160.63	28891991.23	25612716.99	40354819.83	42629052.46	3541458753	2317691748	26178800.2	22210755.7	0.848425273	-0.237140499	0.230390731	0.34251422	-
Apoc4	Q61268	Apolipoprotein C-IV	3783240.94	5142891633	2368369814	5880034.09	12430847.66	14310989.73	14635212.96	12797175.99	4293634119	13543556.59	3.154334116	1.657335483	0.000349026	0.001898359	Upregulated
Apoe	P08226	Apolipoprotein E	135044071.7	137667494.1	154629884.5	145717111.9	245857890.8	252529879.3	283536947	270483647	143264640.6	263102091	1.836476119	0.876940135	0.000000364	0.0000102	Upregulated
Aqp1	Q02013	Aquaporin-1	65277212.54	71043346.46	73318371.79	78683213.02	96576603	113644922.6	112931540.6	117781243.5	72100000	110000000	1.52931129	0.612882096	0.0000453	0.000336713	Upregulated
Arf3;Arf1;Arf2	P61205;P84078;Q8BSL7	ADP-ribosylation factor	2488769421	2837970941	2331238807	2340266993	1154004.87	1007004206	2460809163	2475697399	2499561.54	1774378.91	0.709876065	-0.494360925	0.126510636	0.215357801	-
Arhgdib	Q61599	Rho GDP-dissociation inhibitor 2	1881535913	3416943.05	3323992917	3147345302	4533054887	1027379.05	2206285103	2227929586	2942454295	2498662157	0.8491762	-0.235864158	0.431949457	0.553590396	-
Atp1a1	Q8VDN2	Sodium/potassium-transporting ATPase subunit alpha-1	8888462217	9517862766	13794462.56	11476470.65	3338559753	3743656065	2447177096	2783806284	10919314.55	3078299799	0.281913282	-1.826676645	0.0000859	0.000547177	Downregulated
Atp2a1	Q8R429	Sarcoplasmic/endoplasmic reticulum calcium ATPase 1	5514133791	5830292833	5570865945	5404714554	7461987628	8958712189	2427529092	2454780528	5580001781	1631094.9	0.292310821	-1.774424859	0.002457206	0.009807108	Downregulated
Atp2a2	O55143	Sarcoplasmic/endoplasmic reticulum calcium ATPase 2	8109997287	5897615171	7617910451	6724953372	9115482059	1234287.08	3175359224	2658045.11	7087619.07	1994809905	0.281449932	-1.829049795	0.002095383	0.008816425	Downregulated
Atp2a3	Q64518	Sarcoplasmic/endoplasmic reticulum calcium ATPase 3	5436624671	5564391888	4768827.35	4372184595	8125783568	1056701513	2795694276	2467016.26	5035507126	1782997601	0.354085012	-1.497832317	0.005637642	0.01934145	Downregulated
Atp2b4	Q6Q477	Plasma membrane calcium-transporting ATPase 4	2477610183	2333365494	2325883741	2153825245	9738052388	9959531326	2486468861	2508661576	2322671166	1741222202	0.749663675	-0.415684597	0.176378975	0.276989517	-
Atp8a1	P70704	Phospholipid-transporting ATPase IA	1698020.68	1881369557	1151959044	2080414459	1126318435	5392806872	2354989901	2694095145	1702940935	1678671042	0.985748247	-0.020708855	0.639920064	0.743240491	-
Bsg	P18572	Basigin	49064311.44	48876909.28	54744747.54	51343739.45	59172002.53	69467389.55	67568065.62	67953346.27	51007426.93	66040200.99	1.294717357	0.372637185	0.000423248	0.0021451	-
Bst1	Q64277	ADP-ribosyl cyclase/cyclic ADP-ribose hydrolase 2	7940359.58	9201314023	6619143635	5726740393	1030011716	1207426388	2692982629	2565118788	7371889408	1873884.88	0.254193298	-1.976002103	0.000951943	0.00442257	Downregulated
C1qa	P98086	Complement C1q subcomponent subunit A	45163768.75	38560095.32	37953326.89	39433482.04	28210236.67	27495992.93	32113003.36	36967548.29	40277668.25	31196695.31	0.774540748	-0.368586954	0.00771647	0.024938736	-
C1qb	P14106	Complement C1q subcomponent subunit B	71995246.37	73498159.67	80533618.84	77757745.33	50381610.67	59275716.88	53293250.86	54218932.74	75946192.55	54292377.79	0.714879521	-0.48422797	0.0000438	0.000336713	-
C1qc	Q02105	Complement C1q subcomponent subunit C	21677467.12	24656917.86	24076189.62	24945675.45	17137262.07	18479132.74	19753882.76	25431759.39	23839062.51	20200509.24	0.847370119	-0.238935839	0.082160608	0.151728115	-
C1ra;C1rb	Q8CG16;Q8CFG9	Complement C1r	3729607397	1277560593	1358085774	2412592754	1550201841	9585858397	4231785635	2108873.26	2194461.63	2212361644	1.008156905	0.01172019	0.914475172	0.944110941	-
C1sa;C1sb	Q8CG14;Q8CFG8	Complement C1s-1 subcomponent	1560184413	5095453906	5523891.68	5360329022	5140048.63	9344379187	4829234499	1960511532	4384964755	3216058145	0.733428505	-0.447271757	0.405075198	0.522148955	-
C3	P01027	Complement C3	72618952.57	77210250.99	79528369.58	79784041.32	52758359.36	56391995.65	48370515.87	57897460.63	77285403.62	53854582.88	0.696827348	-0.521126848	0.0000375	0.000310837	-
C4b	P01029	Complement C4-B	37219948.94	37650574.99	37164159.24	33790897.96	21207114.63	23717461.18	25599440.21	23104717.68	36456395.28	23407183.42	0.642059733	-0.639220572	0.0000248	0.000230753	Downregulated
Ca2	P00920	Carbonic anhydrase 2	9031196646	2181951.48	1992470256	7884179271	11389372.2	15004517.71	3320408607	15403835.53	5272449413	11279533.51	2.139334611	1.09716215	0.120643759	0.208554716	-
Capn5	O08688	Calpain-5	5032729487	4328514261	4283865041	3688110423	1092308225	1331686057	2883179229	2380208034	4333304803	1921845386	0.443505701	-1.172975444	0.009363504	0.027868535	Downregulated
Cav1	P49817	Caveolin-1	15586599.73	28643648.64	20163233.37	25451620.16	1025687524	9675101021	3280624671	2067337875	22461275.48	1835290043	0.081709075	-3.61335987	0.0000241	0.000230753	Downregulated
Cd36	Q08857	Platelet glycoprotein 4	18652362.27	20347396.52	20232755.28	21100327.81	21232539.43	30084765.48	23432990.12	28187548.44	20083210.47	25734460.87	1.281391783	0.357711644	0.020062091	0.049163147	-
Cd47	Q61735	Leukocyte surface antigen CD47	9487946822	1456920059	1150719181	11866627.02	13305649.38	8478610603	2929733783	2244937715	5990553.27	4832045484	0.806610887	-0.310055217	0.759374344	0.842489944	-
Cd5l	Q9QWK4	CD5 antigen-like	21801170.3	22886028.27	22710178	21349524.46	13070234.49	14320954.21	14873786.43	16680756.95	22186725.26	14736433.02	0.664200455	-0.590309383	0.000216862	0.001272639	Downregulated
Cd82	P40237	CD82 antigen	15820165.16	14423922.44	17353232.86	19804001.8	13474206.44	16144454.5	2418383.97	20775604.72	16850330.56	13203162.41	0.783555098	-0.35189337	0.28239334	0.406282031	-
Ces1c	P23953	Carboxylesterase 1C	50787505.28	53405785.52	59785086.14	55686641.34	25541573.52	26384953.14	22042157.59	28763354.05	54916254.57	25683009.57	0.467675914	-1.096418964	0.00000177	0.000031	Downregulated
Cfb	P04186	Complement factor B	6909990009	5596581775	1456275623	5586619718	6236671006	9723386985	2347116724	1539411827	4887366781	1370000	0.280444184	-1.834214432	0.017737641	0.044786596	Downregulated
Cfh	P06909	Complement factor H	9192097276	16531869.56	18621538	17583886.19	12573038.25	11508977.26	12368257.46	12238975.95	15482347.76	12172312.23	0.78620584	-0.347021014	0.217315772	0.327442007	-
Cfl1	P18760	Cofilin-1	9134138447	1752896386	11536879.4	11894315.53	9780951889	25717332.81	2098287526	27694592.57	8579557443	14122077.02	1.646014625	0.718977154	0.906824425	0.940566729	-
Clec1b	Q9JL99	C-type lectin domain family 1 member B	18017410.32	18458804.3	16283159.11	16177645.16	20927441.74	17184746.47	20715283.05	17195460.89	17234254.72	19000000	1.102788217	0.141155758	0.228528351	0.342025653	-
Clic1	Q9Z1Q5	Chloride intracellular channel protein 1	5604532264	5096969773	1555963.05	6265240.09	1537392664	1124557.18	2467866.74	3499194999	4630676294	2157252896	0.465861304	-1.102027595	0.095708603	0.170744147	-
Cltc	Q68FD5	Clathrin heavy chain 1	8036207912	8377573942	8068487597	6530798137	1830397825	1427412114	3519927314	1841454991	7753266897	2154798061	0.277921306	-1.847251657	0.000470796	0.002333056	Downregulated
Clu	Q06890	Clusterin (Apolipoprotein J)	11787268.73	13292372.14	11115050.51	12443890.64	7761544094	1574951337	3415864391	1755314802	12159645.5	1880571235	0.154656748	-2.692858309	0.000165319	0.000996381	Downregulated
Cp	Q61147	Ceruloplasmin	5122003385	5526049365	5026903.96	6562681883	9671785193	1027537433	2556017744	2530753.33	5559409648	1770371757	0.318445999	-1.650879351	0.002545696	0.009959476	Downregulated
Cpn2	Q9DBB9	Carboxypeptidase N subunit 2	2051483031	2298768054	1529862463	2155844.69	6300086744	1301108828	3236125206	2847613871	2008989.56	2003714145	0.997374095	-0.003793362	0.626246749	0.739122704	-
Cyp2d26	Q8CIM7	Cytochrome P450 2D26	1679854.48	2506709369	1900484.8	2067409246	1140783466	9497340825	2631073851	2219590957	2038614474	1735295589	0.851213219	-0.232407539	0.373351774	0.501550877	-
Dlat	Q8BMF4	Dihydrolipoyllysine-residue acetyltransferase component of pyruvate dehydrogenase complex	1797415746	2802660152	1504441092	2736967923	9159087779	8408994319	2760284148	2418410995	2210371228	1733875838	0.784427437	-0.350288097	0.31166859	0.434388098	-
Dpp4	P28843	Dipeptidyl peptidase 4	25448251.24	21407611.89	20162293.88	23473988.83	1077140142	1324197908	2867490466	1847069532	22623036.46	1778974512	0.078635532	-3.668674835	0.00000247	0.0000368	Downregulated
Eef1a1;Eef1a2	P10126;P62631	Elongation factor 1-alpha	13295928.4	14318703.42	14823198.96	17939641.68	10024907.52	7182070191	11320564.63	2802970744	15094368.11	6216662.48	0.411853112	-1.279798205	0.043626524	0.090922569	-
Ehd1	Q9WVK4	EH domain-containing protein 1	30902436.57	35024557.95	32546589.02	29520154.02	34062650.74	32688484.75	24910115.18	29597029.43	31998434.39	30314570.03	0.947376664	-0.077989959	0.452925785	0.573877557	-
Ehd2	Q8BH64	EH domain-containing protein 2	7680063884	6523489995	6888400.12	6560668173	8511322493	1037676918	3664254144	2357276626	6913155543	1977584984	0.286061115	-1.805604692	0.003002193	0.011542916	Downregulated
Ehd3	Q9QXY6	EH domain-containing protein 3	3656250.55	4220263508	5152888938	4252536641	4164395175	9457049174	3445641792	2687698.36	4320484909	2810860061	0.650589024	-0.620181611	0.134950995	0.227985393	-
Ehd4	Q9EQP2	EH domain-containing protein 4	10385876.14	10617312.34	12011319.48	11506676.3	12098441.84	13013614.11	13264684.56	15084864.08	11130296.07	13365401.15	1.200812725	0.26401117	0.055385378	0.109300348	-
Epb41	P48193	Protein 4.1	5240689226	5221449222	5236691026	3918680253	11163373.91	14367787.28	13677873.49	14285364.22	4904377432	13373599.72	2.726870007	1.447245927	0.0000376	0.000310837	Upregulated
Epb42	P49222	Protein 4.2	3995612.47	4177462551	4618509703	4813942293	6398482447	7602501547	6146870661	2545980.7	4401381754	5673458838	1.289017667	0.366272037	0.510308076	0.635746933	-
Ephx1	Q9D379	Epoxide hydrolase 1	2500188175	2434393586	1465667731	2131008.93	1481136355	1527590394	3698631347	1889772102	2132814605	2149282549	1.007721226	0.01109659	0.85856106	0.920476521	-
Ezr	P26040	Ezrin	8966317.36	8672365532	8035041921	6123525228	9950101952	7099461891	1995895441	3629136045	7949312.51	1832496968	0.230522698	-2.117019284	0.0017664	0.007723672	Downregulated
F2	P19221	Prothrombin	1811677082	7364350459	8016909855	6276902829	1078840674	6749609499	2288300852	2533542761	5867460056	1640000	0.280174265	-1.835603649	0.018903605	0.046838932	Downregulated
F5	O88783	Coagulation factor V	8560432545	6563883398	9402368817	6738294203	9970598471	9698032211	2938077326	2292794575	7816244741	3981490.99	0.509386684	-0.973166849	0.051085536	0.103564314	-
Fcn1	O70165	Ficolin-1	8558096891	7267513294	1533804352	7862783599	8897705674	1243327237	2524612503	2090936.57	6305549534	1687161719	0.267567753	-1.902023841	0.024170298	0.057340175	-
Fermt3	Q8K1B8	Fermitin family homolog 3	51247715.68	51850684.09	54784205.92	50307517.69	48277001.58	56121958.18	49542063.86	52784596.84	52047530.85	51681405.11	0.99296555	-0.010184429	0.845481024	0.910832214	-
Fga	E9PV24	Fibrinogen alpha chain	10147985.43	10308788.78	10212205.14	9610432.43	10227364.32	12881086.49	2527030692	16065597.73	10069852.94	10425269.81	1.03529514	0.050042107	0.668917457	0.772894264	-
Fgb	Q8K0E8	Fibrinogen beta chain	10287259.63	11081881.06	9087171501	8344144266	10011724.29	9994375919	9398982287	11227173.66	9700114114	10158064.04	1.047210777	0.066551849	0.631428336	0.739122704	-
Fgg	Q8VCM7	Fibrinogen gamma chain	10237086.31	10891951.82	12140968.45	7146909586	10588019.93	11016731.82	10249522.06	8070391929	10104229.04	9981166436	0.987820683	-0.017678918	0.996201854	0.996201854	-
Flna	Q8BTM8	Filamin-A	42404236.44	43669459.54	45602616.15	43965169.28	37788797.57	39502197.86	38952447.71	42443915.26	43910370.35	39671839.6	0.903473127	-0.146446405	0.024092426	0.057340175	-
Fn1	P11276	Fibronectin	56747749.04	61874133.16	59516393.34	52487359.09	33984493	36638405.6	33236836.65	35861504.43	57656408.66	34930309.92	0.605835686	-0.723001533	0.00000321	0.0000448	Downregulated
G6b	D7PDD4	Megakaryocyte and platelet inhibitory receptor G6b	1496360805	4081962916	1447774588	3827811576	1126396236	6311403553	6263720897	1659880634	2713477471	3840350.33	1.415287347	0.501094994	0.696336049	0.796322764	-
Gapdh	P16858	Glyceraldehyde-3-phosphate dehydrogenase	12005263.13	10436299.96	11163903.74	8831797779	6930990.92	9656533551	6467675828	6771101082	10609316.15	5283855296	0.498039197	-1.005668805	0.063688404	0.122435466	-
Gc	P21614	Vitamin D-binding protein	9062338704	9196855.59	9472830214	9682590382	4790410.44	1336830.88	3153636622	2329423643	9353653723	2902575396	0.310314609	-1.688196478	0.001553788	0.006929894	Downregulated
Glul	P15105	Glutamine synthetase	3764988234	4066625907	5698166202	1227825634	1089641697	1251502263	3734582703	2212656116	3689401494	2072095695	0.561634644	-0.832296165	0.201112137	0.307178127	-
Gm5571	P01639	Immunoglobulin kappa chain variable 9-120	22968132.39	19656339.41	19770528.52	22925252.77	10203822.84	11034667.89	15502199.08	11466402.25	21330063.27	12051773.01	0.565013468	-0.823642839	0.000412134	0.002137348	Downregulated
Gnai2	P08752	Guanine nucleotide-binding protein G(i) subunit alpha-2	14677424.66	17895258.37	16034195.5	17786935.31	10930784.01	9751315215	2918741214	12187194.87	16598453.46	6752962904	0.406842898	-1.297456289	0.035148291	0.075366047	-
Gnaz	O70443	Guanine nucleotide-binding protein G(z) subunit alpha	1735472352	1552916293	1682806058	2935066674	9216295128	3746844699	3760222343	1747624167	1976565344	2544080.18	1.287121717	0.364148489	0.708229066	0.801700923	-
Gnb1	P62874	Guanine nucleotide-binding protein G(I)/G(S)/G(T) subunit beta-1	6638621581	8406642925	10695100.58	8996250787	8214966509	7365745443	2642591.93	1713406971	8684153968	3135810249	0.361095653	-1.469547042	0.015357045	0.039858208	Downregulated
Gp1ba	O35930	Platelet glycoprotein Ib alpha chain	17015674.14	1400209161	16589431.31	19885389.26	11789577.51	9314579014	16747857.12	1723000798	13722675.97	7797973333	0.56825457	-0.815390713	0.359833837	0.489286254	-
Gp1bb	P56400	Platelet glycoprotein Ib beta chain	26749297.19	26443857.8	24997824.69	23669486.54	18824715.98	1477062209	20473663.97	18856597.92	25465116.56	14908010.02	0.585428698	-0.772434627	0.137288015	0.230189678	-
Gpld1	O70362	Phosphatidylinositol-glycan-specific phospholipase D	2940069736	2915815181	1331338304	2781605168	8526046788	1068893093	2174726.24	2711005807	2492207097	1701807455	0.68285154	-0.550356141	0.197418228	0.305724061	-
Gsn	P13020	Gelsolin	8010342704	8494652393	8057965362	8531419325	3834814334	4608573143	3395250897	3977201155	8273594946	3953959882	0.477901071	-1.065216095	0.000766262	0.003670395	Downregulated
H2-D1	P01900;P01895	H-2 class I histocompatibility antigen, D-D alpha chain	7638108612	8166511724	8357755119	7681633576	6020029475	1151504435	4931161204	5160916633	7961002258	4315902937	0.542130601	-0.883287652	0.061203503	0.118681576	-
H2-K1	P01902	H-2 class I histocompatibility antigen, K-D alpha chain	8249963534	7443621397	9955725655	8716009436	4340862173	4639761973	2962364519	4892587079	8591330006	4208893936	0.489900159	-1.029440335	0.002462771	0.009807108	Downregulated
H2-Q10	P01898	H-2 class I histocompatibility antigen, Q10 alpha chain	3815940.1	3477756076	3945368.49	3849794.58	2168359436	8965237925	2675414728	1830832397	3772214812	1892782588	0.501769566	-0.994903126	0.017874471	0.044786596	Downregulated
Hba	P01942	Hemoglobin subunit alpha	312969026.3	331698498.2	338750212.3	300437187	545173793.9	553985367.5	585073500.4	613274393.3	320963731	574376763.8	1.789537908	0.839587105	0.000000152	0.00000484	Upregulated
Hbb-b1	P02088	Hemoglobin subunit beta-1	335962245.4	348676211.1	309194004.9	328822111.9	608142567.7	594929426	538556751.1	591101735.1	330663643.3	583182620	1.763673243	0.818583296	0.00000014	0.00000484	Upregulated
Hbb-b2	P02089	Hemoglobin subunit beta-2	165208614.5	160459003.6	165866128.6	169663483.6	319439167.7	300678258.6	320947296.5	306471497.2	165299307.6	311884055	1.886783796	0.915929116	0.00000000187	0.000000417	Upregulated
Hdgfrp3	Q9JMG7	Hepatoma-derived growth factor-related protein 3	4625806604	5189616011	1435743278	4509788132	6544157178	6060597529	2970451687	1619375068	3940238506	4298645366	1.090960702	0.125599134	0.905473073	0.940566729	-
Hmgb1	P63158	High mobility group protein B1	7140527739	7435150375	7805149.87	7261858882	10897825.92	12115814.24	11723601.5	11876508.4	7410671716	11653437.52	1.572521083	0.65307936	0.000773581	0.003670395	Upregulated
Hpx	Q91X72	Hemopexin	9959402968	8128704212	6549339878	9716152221	1010306526	1122126007	2534858.26	9867920323	8588399.82	1410000	0.164584874	-2.603096338	0.000107396	0.00066526	Downregulated
Hspa5	P20029	Endoplasmic reticulum chaperone BiP	1857857396	2000588055	3427993939	2595336965	8800772444	9274820305	2977368381	2815711393	2470444089	1900159762	0.769157161	-0.378649682	0.2779389	0.402469966	-
Hspa8	P63017	Heat shock cognate 71 kDa protein	35920633.1	34110579.19	39906516.81	39866429.76	36589123.3	41725273.9	38611338.42	39692268.69	37451039.71	39154501.08	1.045485022	0.064172393	0.388533016	0.503803109	-
Ica	Q9DBD0	Inhibitor of carbonic anhydrase	2461433615	2326053664	1371742657	2211305628	7068812756	1228385332	3234539.54	2919529663	2092633891	2022333952	0.966406002	-0.04929868	0.611045738	0.730757879	-
Ifitm3	Q9CQW9	Interferon-induced transmembrane protein 3	5133335634	5942467007	5591064879	5818112498	7318103662	1059641747	4052500215	2549028114	5621245004	2098245111	0.373270532	-1.421706478	0.012472609	0.035321468	Downregulated
Igh-3	P01867	Immunoglobulin heavy constant gamma 2B	14737978.67	18128880.26	17038505.28	18125909.88	8754232132	10985841.93	2672246894	13201068.41	17007818.52	8903347341	0.523485556	-0.933778363	0.036511615	0.077543715	-
Ighg;Igh-1a	P01863;P01865	Ig gamma-2A chain C region	13998354.8	14559458.8	18272988.96	16992358.79	8286604001	7876524815	7573032368	2394256428	15955790.34	6532604403	0.409419043	-1.28834989	0.006553385	0.021812012	Downregulated
Ighg1	P01868;P01869	Ig gamma-1 chain C region	50923319.25	50071769.32	59309706.58	60798948.38	92177169.6	96272843.85	99280062.51	111898912.8	55275935.88	99907247.2	1.807427511	0.853937787	0.00000804	0.0000943	Upregulated
Ighm	P01872	Immunoglobulin heavy constant mu	1099833661	1057183633	1125033639	1022797026	1221426597	1144022233	1221800694	1086781297	1076211989	1168507705	1.085759791	0.118704963	0.034221047	0.074653609	-
Igk-V19-17	P01633	Immunoglobulin kappa chain variable 6-17	10301100.54	2445846806	7875423.37	8403884339	7862024829	1679410389	9099191888	12416067.25	7256563764	5995218002	0.826178643	-0.275474329	0.381397808	0.503264563	-
Iglc2	P01844	Ig lambda-2 chain C region	1667984482	17488649.28	1311886735	9629730487	1483855365	11667412.53	4127923595	2836551129	7524562746	5028935654	0.668335932	-0.581354655	0.832140517	0.905206514	-
Ilk	O55222	Integrin-linked protein kinase	9043307446	8267985659	9355206655	7346434715	9191673032	6096469666	2389169856	2357402748	8503233619	2940552394	0.345815783	-1.531924379	0.008467194	0.026594144	Downregulated
Itga2	Q62469	Integrin alpha-2	8984483.56	7333319765	7532135443	7410537826	8924295846	7328876858	3425901243	1803957056	7815119149	5370757751	0.687226599	-0.541142219	0.144982928	0.234284006	-
Itga2b	Q9QUM0	Integrin alpha-Iib	98936586.25	100582248.5	103052141.8	102179017	111172326	106799323.1	109753945.2	115130052.2	101187498.4	110713911.6	1.094146148	0.129805456	0.005365004	0.019296709	-
Itga6	Q61739	Integrin alpha-6	40142111.99	39935076.06	41631411.81	42161220.46	38011029.22	45419107.56	38311852.58	38384278.62	40967455.08	40031566.99	0.977155328	-0.033340185	0.604658648	0.728858803	-
Itgb1	P09055	Integrin beta-1	40001107.67	43275334.06	44531602.91	42888673.31	47594298.41	45263661.63	44024418.02	44226220.01	42674179.49	45277149.52	1.06099637	0.08541972	0.140625969	0.233829387	-
Itgb2	P11835	Integrin beta-2	4176755437	4550455056	3763108343	4591175.59	2654067429	9821918404	2212461792	2226935208	4270373607	2018914067	0.472772233	-1.080782788	0.012671379	0.035321468	Downregulated
Itgb3	O54890	Integrin beta-3	60814382.7	61551342.61	57412885.77	60313140.77	65085624.47	67652857.3	70227905.93	77814535.05	60022937.96	70195230.69	1.169473423	0.225859075	0.005851364	0.019770519	-
Itih1	Q61702	Inter-alpha-trypsin inhibitor heavy chain H1	5677370076	4969815264	7045669958	5548694.84	1143638035	1048195111	2361824577	1511096589	5810387535	1516188578	0.260944484	-1.938185188	0.000341911	0.001898359	Downregulated
Itih2	Q61703	Inter-alpha-trypsin inhibitor heavy chain H2	6887325511	8825557.29	7589444046	6717234149	753275144	3985294765	3441697547	1570659812	7504890249	2437731817	0.324819116	-1.622291555	0.007679531	0.024938736	Downregulated
Itih4	A6X935	Inter alpha-trypsin inhibitor, heavy chain 4	7173053888	5027864061	5464046467	6881854967	6554797931	1635611576	2511476251	2958845002	6136704846	1940353156	0.316188118	-1.661144941	0.00551759	0.01934145	Downregulated
Kel	Q9EQF2	Kell blood group glycoprotein homolog	3030122185	2613711761	1592396674	1882878	8813864844	1350326.9	4017697154	4115974448	2279777155	2591346247	1.136666468	0.184808986	0.905726686	0.940566729	-
Kng1	O08677	Kininogen-1	5046310885	5141554103	2840251939	4724248.28	1509291.92	2578907709	3532613107	3208078895	4438091302	2707222907	0.609997119	-0.713125666	0.085354576	0.15474854	-
Ldha	P06151	L-lactate dehydrogenase A chain	5015947379	4416167054	1400581432	4302543.78	8368085984	9341182943	2336134211	2160453057	3783809911	1566878.54	0.414100755	-1.271946263	0.04549874	0.093084579	-
Lrrn4	P59383	Leucine-rich repeat neuronal protein 4	4044574705	4320756588	4666987144	2880696496	9372961924	1169971151	2666990381	1441141983	3978253733	1553849927	0.390585928	-1.356288121	0.004681089	0.017112834	Downregulated
Lyn	P25911	Tyrosine-protein kinase	3907895675	4755097131	4138432718	4429575338	5009063787	4201922614	4957252004	3602338357	4307750215	4442644.19	1.031314252	0.044484003	0.89157005	0.940566729	-
Mbl2	P41317	Mannose-binding protein C	10603005.49	10381015.39	11667467.86	11216366.4	9980649524	5430742592	9004574668	9150130999	10966963.78	8391524446	0.765163869	-0.386159343	0.078833815	0.147730595	-
Mpp1	P70290	55 kDa erythrocyte membrane protein	8942095.76	8778387069	9188260119	9052466866	17751224.09	16777199.14	18528528.84	22190263.82	8990000	18800000	2.092455073	1.065196647	0.0000156	0.000165536	Upregulated
Msn	P26041	Moesin	4821828554	7257883079	5129119.96	4504250429	6248852745	9487364179	2872870.03	2354847157	5428270505	3106326587	0.572249777	-0.805283099	0.085070134	0.15474854	-
Mug1	P28665	Murinoglobulin-1	14008735.49	21232841.31	18635630.28	20918254.84	6042252.64	4522280725	7982465039	5798341722	18698865.48	6086335032	0.325492209	-1.619305083	0.0000596	0.000414214	Downregulated
Myct1	Q8R411	Myc target protein 1	3183496818	3124469846	1168877011	3559904201	4990418928	8569356941	3152005857	1697533749	2759186969	2674223557	0.969207084	-0.045123145	0.735655293	0.82437754	-
Myh9	Q8VDD5	Myosin-9	8389410747	12395335.42	9518864994	11686232.14	2969146713	5575028298	3307124715	2833564233	10497460.82	2416834623	0.230230402	-2.118849742	0.003310835	0.012513835	Downregulated
Myo1c	Q9WTI7	Unconventional myosin-Ic	3107112271	3325812.68	3438046431	3310204123	1039038456	9509968338	2902100599	3064671578	3295293876	1989201867	0.603649308	-0.728217441	0.07061811	0.133464011	-
Nras;Kras;Hras	P08556;P32883;Q61411	GTPase Nras, Kras, Hras	2478302229	1645129027	2554366564	2437931942	3203525774	1033230563	2399064446	3717156574	2278932441	2588244339	1.135726664	0.183615663	0.90293725	0.940566729	-
Olfm4	Q3UZZ4	Olfactomedin-4	15691271.64	14479207.01	16905098.37	14761335.58	14164442.89	15595411.52	15217941.34	15261955.38	15459228.15	15059937.78	0.97417139	-0.037752481	0.706376743	0.801700923	-
Orm1	Q60590	Alpha-1-acid glycoprotein 1	5289997484	5249448181	1732650014	4595958152	1449271933	9329732357	3071880708	3264862934	4217013458	2179747203	0.516893585	-0.952060798	0.105359257	0.185120836	-
Pfn1	P62962	Profilin-1	8544255977	9894154511	10883937.12	11141691.31	1174149758	10212598.09	9185179856	1972069913	10116009.73	5635999403	0.557136613	-0.843896966	0.082327811	0.151728115	-
Pgk1	P09411	Phosphoglycerate kinase 1	5885070297	5672820979	1345972185	5872398772	7593636742	1435422419	2611620284	2001172668	4694065558	3410463028	0.726547805	-0.460870368	0.439767024	0.560388836	-
Pkm	P52480	Pyruvate kinase	8401781064	8730414.33	9094311589	8518833635	7505591574	9756623368	8151395355	9402615543	8686335155	8704056.46	1.002040136	0.002940296	0.976965109	0.984904586	-
Plek	Q9JHK5	Pleckstrin	14717217.29	13181803	14264205.21	1591165815	16730465.15	15373203.56	3707567073	3394523314	10938597.83	9801439773	0.896041698	-0.158362224	0.902279971	0.940566729	-
Plg	P20918	Plasminogen	3997688607	4570161.33	4151397615	5219117587	1012760985	5012533263	2891667651	1981269787	4484591285	2724557921	0.607537621	-0.718954346	0.088671106	0.159464973	-
Pltp	P55065	Phospholipid transfer protein	1269473469	2089817036	1402911924	1480580502	1429533356	1606374219	2609410213	2139163284	1560695732	1946120268	1.246956872	0.318411568	0.29477243	0.418689503	-
Plxna4	Q80UG2	Plexin-A4	2149407501	1750559133	2225358815	2315934.66	1027560696	1567000689	3949535169	1751616234	2110315027	2073928197	0.982757631	-0.025092434	0.633060253	0.739122704	-
Prdx2	Q61171	Peroxiredoxin-2	6565351.24	7370592265	7487885686	7162515.84	11145482.38	12259302.79	13257578.11	15123182.08	7146586258	12946386.34	1.811548322	0.857223289	0.000364276	0.001934131	Upregulated
Prkca	P20444	Protein kinase C alpha type	4032723422	3492468905	2302114763	3313979.83	3672566394	1100844043	4930044477	3767487783	3285321.73	3367735675	1.025085502	0.035744249	0.803074568	0.877870728	-
Ptprj	Q64455	Receptor-type tyrosine-protein phosphatase eta	3853137558	4159717988	2164159817	3756324.86	4615920927	5291140193	4207420685	4172105139	3483335056	4571646736	1.312433821	0.392244677	0.20086843	0.307178127	-
Ptrf	O54724	Caveolae-associated protein 1	2011609781	5527743569	4554342857	4923018268	9333019658	1047361449	2342146548	2129402783	4254178619	1613053186	0.379169125	-1.3990866	0.015371327	0.039858208	Downregulated
Rab11a;Rab11b	P62492;P46638	Ras-related protein Rab-11	7375909.79	7482142259	8473029965	8357820716	8893221081	9928112111	11394674.69	8316248494	7922225682	9633064093	1.215954263	0.282088965	0.123696943	0.212187833	-
Rab14	Q91V41	Ras-related protein Rab-14	2490067006	2372599705	2356698859	1603849078	2579205495	7514990449	2334705799	3124323374	2205803662	2197433428	0.996205359	-0.005484923	0.729807835	0.821955289	-
Rab27b	Q99P58	Ras-related protein Rab-27B	10692971.43	8504639283	11211817.49	14015423.72	1389262102	1202463908	3151551658	9704084988	11106212.98	3861840664	0.347718945	-1.524006421	0.012661891	0.035321468	Downregulated
Rab5c	P35278	Ras-related protein Rab-5C	4357033348	4340106187	3640411564	3903157903	5444581327	1596986386	4512896239	2290396612	4060177.25	3461215141	0.852478827	-0.230264092	0.388583564	0.503803109	-
Rab6a;Rab6b	P35279;P61294	Ras-related protein Rab-6	7028935367	7250303743	2481010266	7327723.99	8038382545	1580064442	3385208755	2948124807	6021993341	3987945137	0.662230081	-0.59459555	0.248669734	0.367240732	-
Rab7a	P51150	Ras-related protein Rab-7a	5037400796	5137541513	6085891783	5499610652	7041730082	6738879851	3699105103	3004943941	5440111186	5121164744	0.941371338	-0.087164167	0.612787997	0.730757879	-
Rab8b	P61028	Ras-related protein Rab-8B	2683453512	5600861.87	1357608793	5920811724	8216544531	1012042921	2766734467	4700686398	3890683975	4174002079	1.072819614	0.101407519	0.958333338	0.97140152	-
Rac1	P63001	Ras-related C3 botulinum toxin substrate 1	8208873.32	8957883581	6998038054	2310241448	8394000348	8892702737	9425986772	1801374821	6618759101	5239866091	0.791668954	-0.33703082	0.379779145	0.503264563	-
Rap1b	Q99JI6	Ras-related protein Rap-1b	54005517.88	56789736.17	57637422.76	53674609.13	50379727.35	56500608.51	55744973.9	59547205.82	55526821.48	55543128.9	1.000293685	0.000423636	0.980487973	0.984904586	-
Rasa3	Q60790	Ras GTPase-activating protein 3	3193098952	2270234083	3014808307	3116384506	2673559782	2844162232	2678850403	4234138872	2898631462	3107677822	1.072118985	0.100465027	0.777934561	0.85457836	-
Reln	Q60841	Reelin	2406848509	2701721229	2795814285	2430967861	2897203924	3611626672	2805623928	3253612.35	2583837971	3142016718	1.216026993	0.282175254	0.299040007	0.422062795	-
Rnase4	Q9JJH1	Ribonuclease 4	74317924.82	56277908.06	1004026281	32120357.45	76401547.23	1296566041	2944950994	4377098128	40930054.15	21255040.6	0.519301551	-0.945355561	0.339677502	0.467580758	-
Rras;Rras2	P10833;P62071	Ras-related protein R-Ras2	3386871754	3022193393	2663534756	2642743061	8325956244	1028756376	2817373214	1377529891	2928835741	1514063776	0.516950731	-0.951901308	0.020529488	0.049761695	Downregulated
Sdcbp	O08992	Syntenin-1	7434820182	6749354211	7651919818	6122098.85	4917911143	1144233065	2693828.07	2305694658	6989548265	2765416734	0.395650281	-1.337702314	0.008733226	0.027048741	Downregulated
Serpina1b;Serpina1d	P22599;Q00897	Alpha-1-antitrypsin 1-2	21308952.78	24505331.13	21526426.53	17144226.11	7685636879	1315458397	6652240.32	2909201147	21121234.14	4640634186	0.219714159	-2.186300254	0.001485494	0.006760514	Downregulated
Serpina1c;Serpina1a	Q00896;P07758	Alpha-1-antitrypsin 1-3	44865324.03	44951704.87	48508444.16	48682285.66	19960357.39	18341622.89	15732650.89	20912306.77	46751939.68	18736734.49	0.400769136	-1.319156686	0.000000598	0.0000133	Downregulated
Serpina3k	P07759	Serine protease inhibitor A3K	69114606.06	72314891.55	77770592.59	72466721.5	42297463.47	43709202.36	47466982.33	38278645.22	72916702.93	42938073.35	0.588864713	-0.76399187	0.00000441	0.0000546	Downregulated
Serpinc1	P32261	Antithrombin-III	4926327458	5805236439	5365682357	4794728.14	1034148605	903387661	4114524	2380009291	5222993599	2108017389	0.403603288	-1.308990168	0.013923177	0.037765534	Downregulated
Serping1	P97290	Plasma protease C1 inhibitor	4765080805	1545925575	1351791143	5603904064	1391451424	1132254586	1920605153	3563573892	3316675397	2001971264	0.603607837	-0.728316556	0.344582255	0.471422348	-
Slamf1	Q9QUM4	Signaling lymphocytic activation molecule	4754008074	5880316451	6162271937	4688253208	4977894856	5819158119	5109837.5	5128605239	5371212417	5258873929	0.979085078	-0.030493866	0.922782451	0.948297173	-
Slc16a1	P53986	Monocarboxylate transporter 1	7448055556	7571845.93	11665588.89	7567607.23	13229374.96	13301587.65	4337454601	2296711867	8563274401	8291282269	0.968237368	-0.04656732	0.5305587	0.653671769	-
Slc2a3	P32037	Solute carrier family 2, facilitated glucose transporter member 3	25108283.78	19639397.36	20570969.99	10292576.8	6755459948	24313337.23	26922253.92	22564123.21	18902806.98	18618815.09	0.984976205	-0.021839222	0.479284989	0.600452542	-
Slc3a2	P10852	Amino acid transporter heavy chain	2261746673	3430585855	1243627038	2893701708	1099167006	3898504122	2404229562	2955244317	2457415319	2589286252	1.053662453	0.075412765	0.950147689	0.967501984	-
Slc44a1	Q6X893	Choline transporter-like protein 1	18714646.38	19140052.86	22596500.28	20751284.69	20062056.62	15548578.45	2606605657	2150775422	20300621.05	10092004.04	0.497127847	-1.008311176	0.054028194	0.107573993	-
Slc44a2	Q8BY89	Choline transporter-like protein 2	1540389.05	3065886036	3429309218	3714792085	1148445891	2828119415	2878402689	2175707912	2937594097	2257668977	0.768543543	-0.379801094	0.384159855	0.503803109	-
Slc4a1	P04919	Band 3 anion transport protein	176705224	187726779.8	197620731.5	185286519.4	416175852.8	479122210.7	482009764.3	469934009	186834813.7	461810459.2	2.471758074	1.305537545	0.00000000846	0.000000629	Upregulated
Slc9a3r1	P70441	Na(+)/H(+) exchange regulatory cofactor NHE-RF1	2484011606	2703415433	2835836358	3325726473	1063518291	1082754132	2572801834	2314890782	2837247468	1758491.26	0.619787763	-0.690153825	0.058615585	0.114660312	-
Snap23	O09044	Synaptosomal-associated protein 23	6900560886	9595439.5	13090788.08	9422486135	18031838.64	14809213.85	17237186.52	1547301686	9752318.65	12906385.17	1.323417091	0.404267816	0.950037739	0.967501984	-
Spta1	P08032	Spectrin alpha chain, erythrocytic 1	1364887171	1290448847	1430836102	1583783155	9867576514	8320777328	2896154.99	2118290286	1417488819	1708320165	1.205173644	0.269241028	0.839280071	0.908541048	-
Sptb	P15508	Spectrin beta chain, erythrocytic	1345077363	1660320449	1445210227	1531174973	8655532548	9248428456	3525477	2614712183	1495445753	1982646321	1.325789529	0.406851764	0.76733366	0.847105971	-
Src	P05480	Proto-oncogene tyrosine-protein kinase	3469744229	3692920053	8808441333	3511910772	1268358966	3966760827	1546699742	2963986045	2888854797	2436451395	0.843396974	-0.245716249	0.747374161	0.833322189	-
Steap3	Q8CI59	Metalloreductase	6696493904	8514626172	1346131006	8405562431	9045124636	7500265957	7680847269	1785004.84	6240703378	4467657632	0.715890079	-0.482190009	0.455745816	0.574188232	-
Stom	P54116	Stomatin	341896537.4	360553476.6	329984814.5	315959537.3	560202680.3	604923801.9	619285950.3	611027094.5	337098591.4	598859881.7	1.77651256	0.829047889	0.000000105	0.00000467	Upregulated
Stx11	Q9D3G5	Syntaxin-11	3877705181	3285775951	3362229968	3501506602	1015388772	1086835272	4345488732	3594124729	3506804426	2510459376	0.715882345	-0.482205594	0.179290154	0.279592338	-
Stx7	O70439	Syntaxin-7	3935058.47	4175679178	1431719697	4714179728	1409220.78	1076319.24	2699481434	2826519487	3564159268	2002885236	0.561951665	-0.831482049	0.143032278	0.233829387	-
Stxbp3	Q60770	Syntaxin-binding protein 3	1555808757	1364280498	1359529168	1823918109	1134361515	1031169152	3961890075	2311896744	1525884133	2109829372	1.382693041	0.467480913	0.570283769	0.694935959	-
Tf	Q921I1	Serotransferrin	125813911.9	125424637.1	135201328.6	133970468.5	55530605.06	50604624.23	52899350.85	57851893.28	130102586.5	54221618.36	0.416760495	-1.262709565	0.00000000718	0.000000629	Downregulated
Tfrc	Q62351	Transferrin receptor protein 1	21742346.41	23865991.84	27377540.94	23296950.13	21858743.03	27971298.75	26768957.78	24608440.23	24070707.33	25301859.95	1.051147339	0.071964905	0.519344229	0.643409794	-
Tgm2	P21981	Protein-glutamine gamma-glutamyltransferase 2	2234961653	2008345729	2022148146	1973100.48	9574277321	1307705093	3182812493	2411809456	2059639002	1964938694	0.954020919	-0.067907194	0.578897469	0.701598564	-
Thbs1	P35441	Thrombospondin-1	10711137.63	16204620.58	19336486.31	17713938.31	12170007.97	13340449.13	7473237596	15645135.36	15991545.71	12157207.52	0.760227169	-0.395497511	0.163789992	0.260894059	-
Thy1	P01831	Thy-1 membrane glycoprotein	4193710558	4490622885	1460246442	3630635775	1385391075	1289355663	2662943.14	2202435874	3443803915	1885031438	0.54736898	-0.869414416	0.105427561	0.185120836	-
Tln1	P26039	Talin-1	20727634.37	19510102.8	21376108.88	20494536.63	18779516.32	18693369.12	18683855.39	20045491.5	20527095.67	19050558.08	0.92806885	-0.107696257	0.166737179	0.2637049	-
Tmed10	Q9D1D4	Transmembrane emp24 domain-containing protein 10	2157712049	2307595752	2090007551	1506003594	8407112218	1200547902	1831572143	2636891557	2015329736	1627430706	0.807525774	-0.308419787	0.286990785	0.410249648	-
Tnc	Q80YX1	Tenascin	3005295045	2858212227	3821920122	3678041872	1061130864	1022241626	2812519443	1672970581	3340867316	1642215629	0.491553681	-1.024579116	0.014761158	0.039187359	Downregulated
Treml1	Q8K558	Trem-like transcript 1 protein	10806293.92	9976189678	9997063008	9570997.27	11473179.9	15685091.86	14197659.08	13729235.42	10087635.97	13771291.57	1.365165397	0.449075752	0.009049816	0.027645327	-
Trpc6;Trpc3;Trpc7	Q61143;Q9QZC1;Q9WVC5	Short transient receptor potential channel	9598674137	9924471855	12737541.61	10438570.79	7805711903	1109780104	2551503546	1395270.39	10674814.6	1459281308	0.136703199	-2.870881088	0.0000613	0.000414214	Downregulated
Tspan9	Q8BJU2	Tetraspanin-9	1625675931	6907271908	7895622303	7159830893	1328329373	908850.87	7469887415	2182755763	5897100259	2972455855	0.50405381	-0.988350338	0.143653031	0.233829387	-
Ttr	P07309	Transthyretin	3195261595	3117247184	3862505887	3793830214	1163326203	1060719159	3110684492	2064825313	3492211.22	1849888792	0.529718472	-0.916702276	0.026368255	0.06189601	-
Tuba4a	P68368	Tubulin alpha-4A chain	8996594.36	9538371558	10961914.4	10266566.37	8671366092	10487617.8	2636850.98	9717444506	9940861673	7878319845	0.792518808	-0.335482921	0.264486681	0.388029801	-
Tubb1	A2AQ07	Tubulin beta-1 chain	16661000.71	14804672.62	15354947.64	13345026	8624471446	10710822.21	11024124.41	10558162.11	15041411.74	10229395.05	0.680082111	-0.556219152	0.002393598	0.009807108	-
Tubb4b;Tubb4a	P68372;Q9D6F9	Tubulin beta-4 chain	13415306.28	11237926.22	15839722.05	10033311.59	8013051903	9465062611	3790170926	8598455378	12631566.54	7466685204	0.59111316	-0.758493756	0.029735418	0.067663246	-
Uba52;Rps27a;Ubb;Ubc	P62984;P62983;P0CG49;P0CG50	Ubiquitin-ribosomal protein	40468238.54	36009871.64	41168245.56	44070889.07	7880964011	9211635223	42379783.93	2237064082	40429311.2	11581526.98	0.286463624	-1.803576144	0.010528471	0.030491545	Downregulated
Vcl	Q64727	Vinculin	7334992587	5621281494	7212804392	6321875693	3548643998	7680922024	7617498.4	6438252303	6622738541	6321329181	0.954488712	-0.067199959	0.687494279	0.790264042	-
Vcp	Q01853	Transitional endoplasmic reticulum ATPase	18538174.73	21555631.86	20646128.81	19851827.42	35125784.37	38125106.39	34022606.27	43826470.08	20147940.7	37774991.78	1.874881028	0.906799051	0.0000111	0.000124021	Upregulated
Vtn	P29788	Vitronectin	16155807.33	15965648.57	18434580.43	18105772.78	9968682979	9168222062	3926817684	2012178378	17165452.28	1963171642	0.114367604	-3.128249651	0.0000837	0.000547177	Downregulated
Wdr1	O88342	WD repeat-containing protein 1	1798972849	2163766703	1351055806	3097086449	1133150.69	9517776015	2884657993	1795206879	2102720452	1691198291	0.804290599	-0.314211239	0.376547417	0.502814814	-
Ywhae	P62259	14-3-3 protein epsilon	5742422373	6404449834	5569832511	3337640926	3356827948	1105533244	2311710901	1691916421	5263586411	2116497129	0.402101716	-1.314367602	0.010424731	0.030491545	Downregulated
Ywhah	P68510	14-3-3 protein eta	13072743.65	20302812.19	1658236212	12564713.26	1096863.41	8170555648	2573595304	2076533844	11899626.33	1640000	0.137904501	-2.85825855	0.013241824	0.036455885	Downregulated
Ywhaz	P63101	14-3-3 protein zeta/delta	23677479.25	26634678.73	28094368.22	26668236.8	28351485.6	29518782.88	29401387.53	30927803.17	26268690.75	29549864.79	1.124908168	0.169807232	0.040829915	0.085896897	-

## Sheet: Supplementary Table 2
Suppl Table 2. List of proteins identified and quantified in the label-free proteomic analysis of anti-TNF+Sb and control+Sb groups. Dysregulated proteins are determined based on the different average intensity expression between the four replicates of anti-TNF+Sb group (ave_anti-TNF+Sb) and control+Sb ones (ave_control+Sb).
Gene	Protein	Protein name	Control+Sb_1	Control+Sb_2	Control+Sb_3	Control+Sb_4	anti-TNF+Sb_1	anti-TNF+Sb_2	anti-TNF+Sb_3	anti-TNF+Sb_4	ave_Control+Sb	ave_anti-TNF+Sb	FC	log2FC	PValue	FDR	Dysregulation
	P01631	Ig kappa chain V-II region 26-10	18195213.95	4448350.441	3529278.224	7712315.997	48088404.21	44770637	51035781.51	3733632.321	8471289.65275444	36907113.7578255	4.35672905433296	2.12324539461072	0.0639156262858712	0.172362141522601	-
	P01645;P01644;P01647;P01646	Ig kappa chain V-V region HP	10166617.91	4061436.246	2384041.534	3896055.035	15386304.73	2059536.608	17441954.47	2521023.089	5127037.68028224	9352204.72466102	1.82409518085426	0.867181010952095	0.575411114847624	0.748467089237887	-
	P01679;P01678;P01677;P01676;P01675	Ig kappa chain V-VI region	80000026.99	4515719.1	3391095.308	5607834.724	89809491.34	89596860.69	91836678.18	2085477.673	23378669.0309023	68332126.968644	2.92284076900706	1.54737123591058	0.195057073812767	0.374943041884541	-
	P01790;P01794;P01791;P01788;P01787;P01789;P01793;P01792	Ig heavy chain V region	34870920.64	6043081.434	4979167.785	3697659.527	50525074.46	45962415.77	1452957.141	45479139.2	12397707.3467142	35854896.6420908	2.89205863950269	1.53209680473096	0.294790242288731	0.509987119159505	-
	P01801;P01799;P01797;P01796;P01800;P01802;P01804;P01803	Ig heavy chain V-III region	9252667.55	9536150.478	4300511.528	5445990.456	23037192.07	16666003.31	16433857.68	3281059.935	7133830.00296842	14854528.2480233	2.08226552102338	1.05815404627385	0.222033147947438	0.41302940424631	-
	P01806;P01808;P01807	Ig heavy chain V region	50220621.85	6578812.411	3243030.329	4974260.25	40892325.22	39290900.47	948152.2801	3698684.786	16254181.2106545	21207515.689531	1.30474217154843	0.383764745815766	0.988092367639716	0.995693491910711	-
	P01837	Immunoglobulin kappa constant	57273934.39	58526595.97	96036593.61	2785397.883	191892376.8	249417506.6	226093317.6	243907942.6	53655630.4633854	227827785.914444	4.24611143223662	2.08614223290737	0.0132261382321603	0.0532121375386913	Upregulated
	P03987	Ig gamma-3 chain C region	36878501.57	30075064.14	77679742.23	4807079.382	62832464.4	67017544.62	66329949.33	64235434.03	37360096.8302394	65103848.0960892	1.7426038372415	0.801244625109493	0.0903955244821405	0.217200357436254	-
	P06330;P01757;P01756	Ig heavy chain V region AC38 205.12	60380328.98	77774559.53	4461937.541	7685346.51	71337840.18	62346038.66	68473036.23	73130760.27	37575543.1395772	68821918.833425	1.83156151802732	0.87307415873822	0.0684373983755555	0.177197659729785	-
A2m	Q61838	Pregnancy zone protein	140245595.8	163002256	180552971.4	111107174.3	221441138.3	231818758.6	259684794.7	236629948.4	148726999.364283	237393660.011951	1.59617057445294	0.674614833119082	0.00298105115488829	0.0171907283265224	Upregulated
Abcb6	Q9DC29	ATP-binding cassette sub-family B member 6	63349371.87	2718408.254	1683350.839	5322465.982	4441226631	5845719.338	1563610.432	6143840.097	4014790.56553561	4498599.1245528	1.12050654974892	0.164151081925203	0.777300232851037	0.908600947859658	-
Actb;Actg1	P60710;P63260	Actin, cytoplasmic 1	247068942.8	321199786.4	276533682.5	300022340	204296241.3	219845384.2	230722573.3	240185700.5	286206187.920858	223762474.793918	0.781822630808362	-0.355086749090482	0.0211480994582426	0.0742823213807686	-
Adam10	O35598	Disintegrin and metalloproteinase domain-containing protein 10	17881637.41	24547692.22	23930333.09	7655494.837	13830768.25	15624308.62	14868840.27	16181644.93	18503789.3880402	15126390.5171079	0.817475285731726	-0.290752979801099	0.729388235108024	0.876278921345057	-
Alb	P07724	Albumin	61259725.45	104580279.1	132483536.9	110165353.6	320773122.3	363470290.3	444667032	453019462	102122223.741319	395482476.653729	3.87263870845101	1.95331691374966	1.29506831803403e-05	0.000320066884314124	Upregulated
Aldh1l1	Q8R0Y6	Cytosolic 10-formyltetrahydrofolate dehydrogenase	1470128.072	3484964.817	1018313.722	4310833.042	2072731687	1844918.2	2589798.319	2166511.408	2571059.91341112	2168489.90362012	0.843422548151785	-0.245672503585794	0.974978327809471	0.995693491910711	-
Aldoa	P05064	Fructose-bisphosphate aldolase A	5970911.969	10089923.92	4063690.971	9051479.248	5908925375	5735768.852	5572848.384	7071070.828	7294001.528076	6072153.35990011	0.832485890841568	-0.264502273616847	0.655151905229573	0.811297046930698	-
Ank1	Q02357	Ankyrin-1	10976906.6	8860069.142	12374268.11	3851773.397	11106512.1	12211285.46	11366585.11	14441823.77	9015754.31215321	12281551.6088618	1.36223228624434	0.445972730985208	0.231869287418937	0.426738156632724	-
Anpep	P97449	Aminopeptidase N	1378768.717	4293586.759	2190719.48	5633112.038	3984856.3	4103409.927	3771080.975	5921788.591	3374046.74857626	4445283.94821203	1.31749328905647	0.397795613194853	0.270708872485553	0.482810669484543	-
Anxa1	P10107	Annexin A1	3650359.188	5271383.911	2402662.338	7966805.027	17498636.9	16294684.18	17742738.6	2292178.923	4822802.61590705	13457059.6497546	2.79029865443158	1.48041954650178	0.115517969149538	0.246723563739137	-
Anxa11	P97384	Annexin A11	2191925.93	3527614.335	3169145.525	6262274.86	4439756543	4088735.039	1054225.615	2117545.043	3787740.16255533	2925065.56003832	0.772245569787179	-0.372868405453226	0.411463551743646	0.613648228031472	-
Anxa2	P07356	Annexin A2	1650380.11	6135268.233	3244261.873	4537671.797	19979409.79	24805007.39	20536741.14	19912211.56	3891895.50308952	21308342.4702882	5.47505513788151	2.45287349380014	0.000236479443469525	0.00272168728143455	Upregulated
Anxa3	O35639	Annexin A3	1048624.138	2979825.918	3119832.356	4362077.713	4035758085	1498441.33	1144895.49	4270351.2	2877590.03118227	2737361.52610908	0.95126876881222	-0.0720750811934539	0.837289768218694	0.928532883986115	-
Anxa5	P48036	Annexin A5	13020769.11	11861666.52	12632592.56	5737392.645	18886032.11	18196860.93	22144056.31	19396092.36	10813105.2090363	19655760.4278562	1.81777205047726	0.862171296196006	0.0388208286615934	0.124370432563994	-
Anxa6	P14824	Annexin A6	3681630.457	7617467.505	1573927.244	6068454.175	16018442.41	9791040.7	14484635.55	8409294.171	4735369.84525171	12175853.2084252	2.57125707311631	1.36247385737862	0.0176530074056311	0.0663906582863952	-
Anxa7	Q07076	Annexin A7	8753363.858	3189839.042	2222975.251	5092551.06	8842485254	10631400.38	10535786.46	3175872.407	4814682.30271656	8296386.1237263	1.72314300344288	0.78504243562949	0.175439812968327	0.343000853260305	-
Apoa1	Q00623	Apolipoprotein A-I	22461755.36	10228447.27	22986658.07	23501711.54	56659015.13	53874626.13	64632163.94	71913004.38	19794643.0595988	61769702.3925764	3.12052620532721	1.64178932710211	0.000880761762418477	0.0080195676262314	Upregulated
Apoa4	P06728	Apolipoprotein A-IV	15640817.73	12293704.35	11904012.19	4942461.609	11598991.45	4248491.204	7988053.448	5783745.875	11195248.9676506	5607508.46927845	0.500882873215388	-0.997454812797749	0.101222266999187	0.230413844616571	-
Apob	E9Q414	Apolipoprotein B-100	47884778.98	50998869.51	46325480.9	30041428.5	130268140.7	144803344.1	147619209.2	164730025.4	43812639.4718955	14685517.9835282	3.35189072389681	1.74497511602355	3.27536479632134e-05	0.000515125554330538	Upregulated
Apoc4	Q61268	Apolipoprotein C-IV	26472597.99	31125129.19	33680235.72	6119936.828	16100216.04	15458660.26	17735688.97	18815755.57	24349474.9298965	17027580.2107441	0.699299687560714	-0.516017234279305	0.652279658540885	0.811297046930698	-
Apoe	P08226	Apolipoprotein E	494155162.5	629990593.7	648415445	732130132	529084540.4	540914142.5	621671440.3	616358106.2	626172833.277706	577007057.347599	0.921482099961526	-0.117971953499696	0.399047901664239	0.60030684337316	-
Aqp1	Q02013	Aquaporin-1	119910632.3	162362917.5	153465808.1	185124827.4	108501655.6	123080063.1	127304531.3	128078427.2	155216046.338927	121741169.315653	0.784333657422383	-0.35046058403285	0.0985939968915514	0.227423486163179	-
Atp1a1	Q8VDN2	Sodium/potassium-transporting ATPase subunit alpha-1	9358056.91	2034497.176	7724849.856	6033040.453	24617536.28	23639910.24	20516767.2	19610151.02	6287611.09883977	22096091.1824421	3.5142267603859	1.81320728626069	0.00294717414959504	0.0171907283265224	Upregulated
Atp1b1	P14094	Sodium/potassium-transporting ATPase subunit beta-1	1132187.474	11075601.42	2407269.62	4671674.092	12455317.5	20554848.59	15231896.11	21501002.45	4821683.15254759	17435766.1627289	3.61611611777446	1.8544410051446	0.00601515092772268	0.030606503249883	Upregulated
Atp2a1	Q8R429	Sarcoplasmic/endoplasmic reticulum calcium ATPase 1	968258.8735	5790374.759	4765293.967	3405536.683	7510310214	6842277.631	7241965.294	8304167.589	3732366.07056537	7474680.18181466	2.00266534431399	1.00192135952503	0.0464485721109896	0.138544878882779	-
Atp2a2	O55143	Sarcoplasmic/endoplasmic reticulum calcium ATPase 2	1919468.518	5538091.624	3342552.865	4398427.17	5670954939	6533882.639	5557574.19	5476571.708	3799635.04431091	5809745.86910624	1.52902734114031	0.6126142043278	0.111810743810275	0.242228239514838	-
Atp2a3	Q64518	Sarcoplasmic/endoplasmic reticulum calcium ATPase 3	851957.3088	4549967.305	3782269.82	8760597.594	7072867262	10012942.79	1441027.774	7964884.624	4486198.00716638	6622930.61300836	1.47629030248525	0.561976445500116	0.436301988275009	0.628679550095045	-
Atp2b4	Q6Q477	Plasma membrane calcium-transporting ATPase 4	3540391437	5477176.112	1839489.368	3887524.513	4633256829	2250585.241	2420606.572	5453144.178	3686145.35771876	3689398.20480984	1.00088245220289	0.00127254801806868	0.995693491910711	0.995693491910711	-
Atp5a1	Q03265	ATP synthase subunit alpha, mitochondrial	12292545.91	4312991.77	2704149.192	2214667.39	11294867.07	13326354.59	937477.9012	2148299.934	5381088.56534999	6926749.87457383	1.28723952234808	0.36428052718102	0.985803363485648	0.995693491910711	-
Bsg	P18572	Basigin	64854193.72	85489244.06	3840866.822	6746007.356	93451633.46	102925438.7	95901963.62	102726747.4	40232577.9906732	98751445.8150055	2.45451449414697	1.29543768598374	0.0318852989207012	0.106079936793871	-
Bst1	Q64277	ADP-ribosyl cyclase/cyclic ADP-ribose hydrolase 2	1293285.731	3967225.223	2500621.699	4235837.718	9259714502	12466984.26	8398104.277	2406910.685	2999242.59278291	8132928.43191667	2.71166075444747	1.43917669967992	0.0503972838356918	0.145312168392911	-
C1qa	P98086	Complement C1q subcomponent subunit A	47769887.3	33890752.54	76123469.24	104004901	38341723.17	40666115.34	26190542.75	42468047.48	65447252.5233553	36916607.1864862	0.564066569078851	-0.826062660609688	0.0962814014494066	0.225090303388478	-
C1qb	P14106	Complement C1q subcomponent subunit B	117837399	141216312.4	140781550.7	127704890.6	73468548.45	75762443.7	93104436.27	90087773.21	131885038.153347	83105800.4044422	0.630138198904809	-0.666259826577008	0.00534638395995734	0.0280280128809885	Downregulated
C1qc	Q02105	Complement C1q subcomponent subunit C	42803629.64	55654416.21	1299100.207	52188624.37	28818311.7	28646048.11	27627491.92	28218876.5	37986442.6053935	28327682.0576944	0.745731374531826	-0.423272054785648	0.656540962834091	0.811297046930698	-
C1sa;C1sb	Q8CG14;Q8CFG8	Complement C1s-1 subcomponent	14151545.12	14344431.02	1913972.019	6485852.803	13306130.72	14077886.72	13809046.21	14777182.32	9223950.2400046	13992561.4943619	1.51698145916656	0.60120345280187	0.151966810410092	0.305700676755185	-
C3	P01027	Complement C3	64690062.75	90949776.05	88348014.62	22505710.23	71140297.15	76218254.61	74096289.45	84228512.19	66623390.9110871	76420838.3518995	1.14705717176551	0.197937300130564	0.394483647302872	0.598646236696464	-
C4b	P01029	Complement C4-B	61977582.49	100414891.9	79516481.75	127255306.7	43855470.62	46708389.23	51995705.85	53298226.09	92291065.7017422	48964447.9472576	0.530543748465279	-0.914456374677419	0.0111911262326118	0.0460967818629008	Downregulated
Cav1	P49817	Caveolin-1	1122963.67	4499775.94	3755881.23	7461129.936	25507858.11	26529306.71	31074759.98	2343542.838	4209937.69398844	21363866.9096226	5.07462781221893	2.34330201477931	0.0422597529266821	0.129401134482505	-
Cd36	Q08857	Platelet glycoprotein 4	12568977.02	2473956.307	32961144.81	34659462.37	20652893.69	1248504.933	27924751.23	2592871.562	20665885.1255924	13104755.3522894	0.634125045825433	-0.657160735273708	0.386333572317815	0.596035454322083	-
Cd47	Q61735	Leukocyte surface antigen CD47	10600269.21	4575072.482	15055570.42	4780457.588	13489891.68	13834416.99	2058835.55	1477419.594	8752842.42378451	7715140.9536575	0.881444058982804	-0.182059083355567	0.446435566597146	0.633060270666445	-
Cd5l	Q9QWK4	CD5 antigen-like	12613033.23	3656706.917	1838768.848	4053109.84	21124240.53	22686042.53	20086739.89	23037467.89	5540404.70813863	21733622.7103265	3.92275002553526	1.97186540362529	0.00209094327762908	0.0142038674189017	Upregulated
Ces1c	P23953	Carboxylesterase 1C	8610742.682	4051422.767	4485747.339	6960105.969	37301636.17	45791208.74	46062268.99	43036492.13	6027004.68923901	43047901.5080273	7.14250340386953	2.83642981870026	2.16167006670137e-05	0.000373968921539337	Upregulated
Cfh	P06909	Complement factor H	3601119.897	3034704.679	2592208.932	3557156.149	5920410435	6220373.671	8376015.443	7934202.884	3196297.41421644	7112750.60826694	2.22530937722846	1.15400592302981	0.00689747852832821	0.0340932510114509	Upregulated
Clec1b	Q9JL99	C-type lectin domain family 1 member B	11558275.77	8659773.528	1980217.267	6835031.13	7545041034	8710324.149	2474889.063	7218414.534	7258324.42471347	6487167.1949598	0.893755475144097	-0.162047920135219	0.93693726058766	0.982364521707062	-
Clic1	Q9Z1Q5	Chloride intracellular channel protein 1	4097572.893	4065566.255	3466332.695	6730387.389	8897429.78	13301896.44	10903659.54	2030472.138	4589964.80798036	8783364.47572675	1.91360170353714	0.936290578973224	0.280947667404128	0.494164757737037	-
Cltc	Q68FD5	Clathrin heavy chain 1	2907796.12	2588457.751	3733026.745	4286728.589	10216190.27	6050834.248	5965042.686	11317280.97	3379002.30101468	8387337.04296846	2.48219335051942	1.31161549861532	0.00849290390978148	0.037673650676723	Upregulated
Clu	Q06890	Clusterin	4151995.268	4902422.21	4993619.039	6833021.38	5940440379	9153127.772	4368301.956	4455749.778	5220264.47433879	5979404.9712247	1.14542184608033	0.195879024667138	0.701777343541665	0.850125102789212	-
Cp	Q61147	Ceruloplasmin	1922923.907	5018372.82	2060466.957	7176284.321	3862839026	4033593.036	1187862.309	3026551.506	4044512.001064	3027711.46934029	0.748597474440373	-0.417737913893004	0.581675147754637	0.750968660907106	-
Cyfip1;Cyfip2	Q7TMB8;Q5SQX6	Cytoplasmic FMR1-interacting protein	4160892.894	3223946.677	2221286.121	6203531.442	4164666394	4176895.539	5019805.072	5200792.81	3952414.28322411	4640539.9539721	1.17410261714434	0.231558506212401	0.439712286482662	0.628679550095045	-
Cyp2d10;Cyp2d11	P24456;P24457	Cytochrome P450	1207615.765	1642753.383	2201422.656	10366219.27	11206661.82	1405817.714	9295991.89	7096520.023	3854502.76814326	7251247.8605805	1.88124079725943	0.911684524447406	0.205730415087704	0.391113866045854	-
Cyp2d26	Q8CIM7	Cytochrome P450 2D26	940784.5911	3643540.647	2233288.442	2524289.329	7217027.73	7796145.34	8426067.801	8384915.269	2335475.75241807	7956039.03534628	3.4066031416121	1.76833388785788	0.00192771159980811	0.0138955877819501	Upregulated
Dpp4	P28843	Dipeptidyl peptidase 4	2869009.38	5595641.738	2240441.755	3348376.915	40439354.47	28502634.43	40248675.81	38355742.92	3513367.44703264	36886601.9099729	10.4989308593745	3.3921705158824	7.97405207741061e-06	0.000275902201878407	Upregulated
Dsg2	O55111	Desmoglein-2	973268.1336	4475904.08	2297474.846	3106541.948	6492733928	7273408.048	7263466.659	4295168.894	2713297.25179762	6331194.38226106	2.33339505211473	1.22243058142313	0.0214688790117828	0.0742823213807686	-
Eef1a1;Eef1a2	P10126;P62631	Elongation factor 1-alpha	9198245.175	4415337.467	4251940.263	5368736.863	14767030.31	24619347.83	14395340.26	18863324.16	5808564.94192213	18161260.6405284	3.1266346889665	1.64461066691117	0.00213468527682915	0.0142038674189017	Upregulated
Ehd1	Q9WVK4	EH domain-containing protein 1	11825204.56	9582037.296	7599377.983	8869271.823	13963076.13	6419151.698	8022946.576	13704510.63	9468972.91664894	10527421.2601456	1.11178069182515	0.152872232288028	0.823942285763992	0.919625906046263	-
Ehd2	Q8BH64	EH domain-containing protein 2	758416.7953	3002742.192	2223412.184	9167210.336	8613978507	9789039.579	2231961.513	9006755.655	3787945.37684894	7410433.81371017	1.9563201357129	0.968142474796129	0.127566714507336	0.265892067587579	-
Ehd3	Q9QXY6	EH domain-containing protein 3	3438716.62	6742535.114	3214738.621	6014549.874	2538749468	3475391.431	1205727.809	2622148.817	4852635.05712511	2460504.38116159	0.50704500795889	-0.979814280839969	0.0575140524186764	0.157935413784619	-
Ehd4	Q9EQP2	EH domain-containing protein 4	10709113.96	14147785.99	12013668.28	12958392.09	6053085844	6311980.547	5860120.723	2934131.376	12457240.0786712	5289829.62244135	0.424638972118583	-1.2356913112511	0.00768112591704496	0.03496933641181	Downregulated
Epb41	P48193	Protein 4.1	10846465.67	5873524.796	11583479	4805975.383	3660334454	1976764.854	1519637.136	7589330.61	8277361.21046617	3686516.76363396	0.445373431205661	-1.16691259830437	0.0406487894631382	0.127858919584053	-
Epb42	P49222	Protein 4.2	6649550.344	7514842.821	2130928.832	5973511.996	6713890237	6475294.261	5291215.748	7224598.45	5567208.49830826	6426249.67399094	1.15430375491482	0.207022918996114	0.469115569914352	0.65449188383212	-
Ezr	P26040	Ezrin	1613493.833	4948291.783	3071215.597	5780442.302	21940139.17	17361948.75	20513242.38	32772379.73	3853360.87882002	23146927.5075877	6.00694516696183	2.58663149460963	0.000267449039216112	0.00272168728143455	Upregulated
F5	O88783	Coagulation factor V	11927138.54	19641253.6	14338588.28	3863461.347	16337267.67	15955605.33	14049908.49	18139092.39	12442610.4410344	16120468.469332	1.29558572501542	0.373604477473185	0.282787924947784	0.494164757737037	-
Fcn1	O70165	Ficolin-1	2344222.195	6902509.557	2333993.498	4559793.836	10696725.17	2144765.046	1614668.841	18753916.41	4035129.77165618	8302518.86499508	2.0575593189875	1.0409340238306	0.550526220605754	0.72152300124845	-
Fermt3	Q8K1B8	Fermitin family homolog 3	56917165.49	64245769.44	65205307.49	68292951.16	22734905.3	28627148.63	29063266.14	29895669.28	63665298.3929798	27580247.339167	0.433206912326483	-1.206871831859	0.00103353076762669	0.0088931702755954	Downregulated
Fga	E9PV24	Fibrinogen alpha chain	8978827.982	12067998.49	4674280.734	8289598.701	16623015.95	18749392.69	16999002.85	18473261.73	8502676.47619322	17711168.3049453	2.08301096184656	1.05867043158214	0.0166054652879952	0.0652896703368904	-
Fgb	Q8K0E8	Fibrinogen beta chain	7334322.033	9347710.05	4241783.038	3503630.994	12340466.91	14159043.3	12483716.15	12666326.17	6106861.52865763	12912388.1313873	2.11440656887232	1.08025281215077	0.0170588893071189	0.0655819522251459	-
Fgg	Q8VCM7	Fibrinogen gamma chain	7338036.576	11511967.73	11658340.37	2391964.628	11787346.43	12760482.02	11559744.92	15744013.91	8225077.32598464	12962896.8188454	1.57602127069287	0.656287006187714	0.132483654495323	0.272853240805844	-
Flna	Q8BTM8	Filamin-A	40935991.96	50508710	27005975.56	27279369.3	15184167.68	18547057.11	12360347.66	15925963.76	36432511.704295	15504384.0539048	0.42556451171268	-1.23255024694024	0.00755800482401551	0.03496933641181	Downregulated
Fn1	P11276	Fibronectin	6510470.942	4160737.446	2746990.518	3788746.931	13724186.89	10974814.99	11371402.36	11278988.25	4301736.45916281	11837348.1224775	2.75176041927525	1.46035486794349	0.00261183701981026	0.0161374215866848	Upregulated
Gapdh	P16858	Glyceraldehyde-3-phosphate dehydrogenase	4571565.861	5281021.512	3121790.459	4334826.765	9758625493	2283396.719	8071354.022	2717598.857	4327301.14898289	5707743.77281319	1.3190077547884	0.399453046592401	0.793567765981144	0.91524815676492	-
Glul	P15105	Glutamine synthetase	800874.9405	4460182.981	4516737.298	6970644.062	11700978.78	16082343	8482582.319	3490310.065	4187109.82047025	9939053.54069003	2.37372650034142	1.24715371790665	0.0854765123769707	0.208273755510084	-
Gm5571	P01639	Immunoglobulin kappa chain variable 9-120	9543784.062	4187584.862	1428327.71	3860661.901	11798372.09	2802373.224	15752393.64	14333605.23	4755089.63378993	11171686.0460941	2.34941650031316	1.23230249439373	0.106710289707933	0.239751689863278	-
Gnai2	P08752	Guanine nucleotide-binding protein G(i) subunit alpha-2	21845832.29	26850279.51	1935521.069	4483269.681	24832536.6	30379241.3	16436207.55	33509692.87	13778725.6363204	26289419.5805738	1.90797177289572	0.932039827839966	0.0800535144765107	0.197846542920519	-
Gnaq	P21279	Guanine nucleotide-binding protein G(q) subunit alpha	5094020.659	6861703.332	2032783.969	8614691.685	5885128332	4665280.852	1270955.213	5091622.898	5650799.91131789	4228246.8236452	0.748256333616859	-0.418395509417963	0.493670499271207	0.67248028640881	-
Gnb1	P62874	Guanine nucleotide-binding protein G(I)/G(S)/G(T) subunit beta-1	4973168.433	1951294.005	2004212.285	6100414.427	1416118347	8355569.853	1126594.258	12122855.03	37572722.8731925	5755284.37208732	1.53177196965771	0.615201543522797	0.896676188125934	0.957561608307325	-
Gp1bb	P56400	Platelet glycoprotein Ib beta chain	9951519.949	5600068.128	18226107.59	6130494.632	8845884832	10911890.85	12072487.86	2307325.701	9977047.57345234	8534397.3086077	0.855403088516551	-0.225323678672101	0.638526998479433	0.811297046930698	-
Gpld1	O70362	Phosphatidylinositol-glycan-specific phospholipase D	1773564.723	5220668.694	3046661.672	4819960.187	2571734559	2617466.359	1081716.153	2391629.758	3715213.81908688	2165636.70742421	0.582910382249946	-0.778653997090747	0.169240987468395	0.336536676230256	-
Gpm6a	P35802	Neuronal membrane glycoprotein M6-a	1438274.113	3932213.205	1482715.071	3381981.935	2948168875	3709411.423	2046820.758	5954636.032	255879608.087912	3664759.27203493	1.43222013642284	0.518253256091744	0.304138430633812	0.510834451452907	-
Gsn	P13020	Gelsolin	4883414.707	6403177.113	2528705.978	2977125.01	8871611366	10759583.3	10148174.41	10342005.96	4198105.70183522	10030343.7600041	2.38925469542592	1.2565606538119	0.00739461216885928	0.03496933641181	Upregulated
H2-Ab1	P01921;P06342	H-2 class II histocompatibility antigen, A-D beta chain	4563013.774	3982729.576	3147624.146	4674139.292	7080401461	8272078.635	1219847.709	15059026.22	4091876.6968664	7907838.50548463	1.93257008734905	0.950520736446292	0.489980660686618	0.67248028640881	-
H2-D1	P01900;P01895	H-2 class I histocompatibility antigen, D-D alpha chain	3704781.563	4133538.969	2378206.87	10281646.03	7318371897	8981698.401	7565425.723	7492885.295	5124543.35724558	7839595.32887688	1.52981344528825	0.613355732677923	0.110809149481747	0.242228239514838	-
H2-K1	P01902	H-2 class I histocompatibility antigen, K-D alpha chain	3769742.874	7342996.383	3499383.222	5472482.575	7704913065	8726333.118	8206706.878	9730987.43	5021151.26320103	8592235.12280125	1.71120818163196	0.775015285448481	0.0499954174537123	0.145312168392911	-
H2-Q10	P01898	H-2 class I histocompatibility antigen, Q10 alpha chain	2747379.691	8407303.74	2528063.33	5362450.423	4272258433	4104632.834	6713595.68	1673955.634	4761299.29621106	4191110.645191	0.880245156721442	-0.184022710763375	0.772257339843718	0.908600947859658	-
Hba	P01942	Hemoglobin subunit alpha	782956564.3	804762490.2	893612790.7	1020428707	368936868.5	437634060.6	417185232.4	412003445.7	875440137.95899	408939901.806757	0.467124917027638	-1.09811969253786	1.10019152068562e-06	6.34712245115224e-05	Downregulated
Hbb-b1	P02088	Hemoglobin subunit beta-1	750208116.3	833300235.9	866652153.7	896274376.2	372005676.5	467306239.1	459271511.2	509828250	836608720.52989	452102919.202986	0.540399481990379	-0.887901803144323	1.0475523195519e-05	0.000302044252137465	Downregulated
Hbb-b2	P02089	Hemoglobin subunit beta-2	507838502.4	481441262.5	533023496.9	673845610.7	233789874.5	258911714.4	249298342.9	260449919.6	549037218.123171	250612462.839719	0.456458058884265	-1.13144578893736	4.50716084007984e-06	0.000194934706333453	Downregulated
Hmgb1	P63158	High mobility group protein B1	11158314.51	6718769.522	4780612.786	13054779.29	10348498.16	10566030.42	11590058.32	11248306.51	8928119.02683157	10938223.3522091	1.22514309221647	0.292950260554372	0.356258145443908	0.565437240016477	-
Hpx	Q91X72	Hemopexin	410491.5594	3276914.707	2534749.535	4353944.124	3240256912	1164207.769	1487941.472	1607697.01	2644024.98150201	1875025.79081404	0.709155852887928	-0.495825368016368	0.815630073206204	0.916259757562813	-
Hspa8	P63017	Heat shock cognate 71 kDa protein	42898652.84	54162626.38	44665878.14	4551229.355	34581055.24	35604390.76	35429080.18	40700874.38	36569596.6772197	36578850.1400952	1.00025303705034	0.000365009119224601	0.525713992670809	0.705027292496511	-
Ifitm3	Q9CQW9	Interferon-induced transmembrane protein 3	3104666.901	5257148.821	2743541.25	2681004.738	5065278833	4598117.577	5441255.329	2899131.915	3446590.42749097	4500945.91346129	1.30591261368351	0.385058360878633	0.332278885943172	0.542304219511026	-
Igh-3	P01867	Immunoglobulin heavy constant gamma 2B	2617370.685	3380654.566	878855.7234	4633542.488	16577994.52	18847225.27	21726953.33	18156930.61	2877605.86568205	18827275.9316182	6.54268750149208	2.70988336487463	0.000264829056427938	0.00272168728143455	Upregulated
Ighg;Igh-1a	P01863;P01865	Ig gamma-2A chain C region	2466197.422	11686335.65	1572355.18	4634698.809	17975496.58	18719375.87	20580213.85	15546604.26	5089896.76543553	18205422.6392891	3.57677640201242	1.83865993276126	0.00385487777305717	0.0208404329605903	Upregulated
Ighg1	P01868;P01869	Ig gamma-1 chain C region	8767185.413	4831415.268	2195285.239	4621243.438	113481577.5	119533631.9	127657012.7	136664557.6	5103782.33936187	124334194.925796	24.3611867941338	4.60651251303739	1.10065707245415e-06	6.34712245115224e-05	Upregulated
Ighm	P01872	Immunoglobulin heavy constant mu	404660590.7	543030871.1	476898557.3	770702127.3	995157449.6	935379574.6	903456818.7	977296671.1	548823036.584836	952822628.481631	1.73611996028951	0.795866636800526	0.000630628051307936	0.00606103627090405	Upregulated
Ilk	O55222	Integrin-linked protein kinase	6048226.295	6284213.083	1112465.281	9520630.886	2794452836	2729675.164	1511386.072	3418516.684	5741383.88636021	2613507.68897997	0.455205180616623	-1.13541111807024	0.235204231050401	0.428319283912835	-
Itga2	Q62469	Integrin alpha-2	9390883.105	5944050.926	3586855.964	9449804.902	5053793773	5422371.058	6107327.676	6554000.26	7092898.72412326	5784373.19187893	0.815516112221654	-0.29421471421918	0.644146975049373	0.811297046930698	-
Itga2b	Q9QUM0	Integrin alpha-IIb	105216591.1	129717906.4	112545107.2	66918838.23	54987709.25	57701214.31	57105511.17	56745759.62	103599610.738732	56635048.5847486	0.546672407173196	-0.871251536322641	0.00905783759377684	0.0382196561883754	Downregulated
Itga6	Q61739	Integrin alpha-6	33571694.42	54740937.11	22318177.67	3425384.289	16372182.25	15330810.86	18702662.94	21087155.72	28514048.3745574	17873202.9421691	0.626820951812547	-0.673874691447521	0.871812353366693	0.948575705235459	-
Itgb1	P09055	Integrin beta-1	45842644.15	45182826.57	31883562.84	6516416.834	23707000.75	30967348.55	32401264.97	31608138.5	32356362.6003727	29670938.1943725	0.917004749910633	-0.124998888161071	0.747149679075806	0.891426858483548	-
Itgb2	P11835	Integrin beta-2	5391875.179	3957003.664	1524208.208	4636067.778	4237251971	5143437.016	9557719.248	3456457.717	3877288.70743072	3448229.65727638	0.889340443147278	-0.16919230055662	0.681784590306961	0.836515844844711	-
Itgb3	O54890	Integrin beta-3	80986540.51	97034147.42	98573445.1	102073995.7	42212647.68	50085836.9	46693210.69	48940943.3	94667032.1817728	46983159.6442786	0.496299065909925	-1.0107183555624	0.00107951777911852	0.0088931702755954	Downregulated
Itih1	Q61702	Inter-alpha-trypsin inhibitor heavy chain H1	4684816.231	3565959.901	3055748.286	8198468.858	6744578316	8718106.287	7812750.17	3051156.728	4876248.31912287	6581647.87529606	1.3497359946755	0.432677246965332	0.386627721794765	0.596035454322083	-
Itih2	Q61703	Inter-alpha-trypsin inhibitor heavy chain H2	2338088.88	3721645.374	1213272.274	3274514.201	4923415376	4719199.349	1078023.627	2335855.587	2636880.18192028	3264123.4846804	1.2378732666963	0.307863619182324	0.75826834536552	0.898496053070103	-
Itih4	A6X935	Inter alpha-trypsin inhibitor, heavy chain 4	2085931.877	3206580.423	1787353.84	4220994.162	4081147.04	2512510.09	1249311.566	4345628.493	2825215.07538018	3047149.29717524	1.07855480587268	0.109099487719323	0.946748723067939	0.986671861992491	-
Kng1	O08677	Kininogen-1	1241953.145	3607963.156	3084465.469	3904528.985	4847154.58	5244493.63	3979397.481	6973793.062	2959727.68862716	5261209.68818772	1.7775992394179	0.829930104553265	0.0704320866305566	0.179187514515975	-
Krt76	Q3UV17	Keratin, type II cytoskeletal 2 oral	359109926.9	353680119.4	342148091.6	371725212.3	1723777788	2149514.457	1730663.542	1875819.875	356665837.567731	1869943.91547783	0.00524284559527719	-7.57543422635465	3.59725553724071e-10	6.22325207942643e-08	Downregulated
Lrrn4	P59383	Leucine-rich repeat neuronal protein 4	858680.3645	5330901.004	5494324.839	2897791.04	5446215292	5277956.821	5371464.013	6281789.007	3645424.31180797	5594356.28296115	1.53462417662612	0.617885388557371	0.144841811103181	0.29479568612765	-
Lyn	P25911	Tyrosine-protein kinase	6181517.921	6527195.731	3966602.566	3943261.117	2733811721	2157258.948	4589072.805	1754124.953	5154644.33381822	2808567.10685266	0.544861473453448	-0.87603861172238	0.0532973568738711	0.151154799002946	-
M6pr	P24668	Cation-dependent mannose-6-phosphate receptor	893974.0497	3981485.989	3150428.109	6519702.254	1087325735	4235817.437	4167505.053	5331844.274	3636397.60034182	3705623.12503837	1.01903684148566	0.0272062105497141	0.868647004654805	0.948575705235459	-
Mbl2	P41317	Mannose-binding protein C	1935449.691	5223713.795	2555618.827	5965566.619	7715111798	7648618.248	8643783.811	9288004.941	3920087.23312816	8323879.69944264	2.12339144626645	1.08637035594872	0.0198839552652914	0.0716650887686546	-
Mpp1	P70290	55 kDa erythrocyte membrane protein	26591808.91	20833716.77	2816616.974	3582820.173	11953650.1	15094011.53	16842736.1	1920458.142	13456240.7045229	11452713.9677209	0.851107989163081	-0.232585901230046	0.987214479739205	0.995693491910711	-
Msn	P26041	Moesin	3034263.352	2758175.727	1986697.79	6167586.416	7436438.31	8457849.374	12300425.83	6970582.182	3486680.82140564	8791323.92313998	2.52140197897317	1.33422614074316	0.00894015283338291	0.0382196561883754	Upregulated
Mug1	P28665	Murinoglobulin-1	4981634.136	8584286.031	3186933.918	2136876.867	14388482.74	14686005.18	14834767.07	14376416.96	4722432.73767932	14571417.9894691	3.08557449070832	1.62553912397252	0.00319185866777499	0.017812630629841	Upregulated
Mvp	Q9EQK5	Major vault protein	2660994.97	4794645.102	4310170.952	4484194.276	3819195.8	3713858.358	4207335.451	1904667.891	4062501.32493531	3411264.37516893	0.83969557233886	-0.252061714474159	0.508410291309083	0.687148284347432	-
Myh9	Q8VDD5	Myosin-9	2166787.976	5996077.202	3744933.992	6513009.781	2418477923	2731641.433	1792785.661	2033386.467	4605202.2377921	2244072.87137209	0.487290840987686	-1.03714498868347	0.0647603421905728	0.172362141522601	-
Myo1c	Q9WTI7	Unconventional myosin-Ic	2031250.348	6412539.081	1912566.114	4005631.814	6458738151	4757776.516	6947408.34	7908396.924	3590496.83929776	6518079.98290139	1.81536992640167	0.860263562879501	0.0560969923205078	0.156528704378191	-
Nras;Kras;Hras	P08556;P32883;Q61411	GTPase Nras. Kras, Hras	2647432568	4490449.136	1437671.034	4994262.816	2278727717	3785120.503	1232204.788	1557312.977	3392453.88859953	2213341.4965306	0.652430827127414	-0.616103144393153	0.303818112304172	0.510834451452907	-
Olfm4	Q3UZZ4	Olfactomedin-4	25062799.33	32739943.24	31774961.14	2876900.345	27553117.53	29135211.04	26198767.32	30586603.04	23113651.0125221	28368424.7328962	1.2273450316234	0.295540876904717	0.31749134585221	0.528134642619541	-
Pfn1	P62962	Profilin-1	11393280.96	6274413.782	2982504.054	6831502.445	7464645617	7349450.648	837866.7303	2349766.182	6870425.30929264	4500432.29444094	0.655044206412352	-0.610335823016182	0.238313069821981	0.429460011241696	-
Pkm	P52480	Pyruvate kinase	10739348.61	3154493.793	4117298.367	2626432.751	6312188.79	7202368.25	5116384.975	2320256.849	5159393.38072433	5237799.71587645	1.01519681275808	0.0217594449128773	0.806580799907112	0.916259757562813	-
Plg	P20918	Plasminogen	2923086.216	9191482.648	1599040.7	4511018.339	6151397955	2192921.2	9438511.868	6020756.372	4556156.97576547	5950896.84865055	1.3061219971796	0.385289656842971	0.45136048374667	0.634840355188406	-
Pm20d1	Q8C165	N-fatty-acyl-amino acid synthase/hydrolase	6794244.753	3990646.255	2902751.103	4621672.846	10923669.95	10074644.02	858084.5013	2113829.381	4577328.7393286	5992556.96309255	1.30918212441336	0.388665809056374	0.792967517204523	0.91524815676492	-
Prdx2	Q61171	Peroxiredoxin-2	15503466.02	21016800.06	19080159.83	5169468.8	8853327151	9481867.495	10022808.53	9318686.681	15192473.6782546	9419172.46426847	0.619989388413448	-0.689684571991573	0.323741513138148	0.533402683551425	-
Prkca	P20444	Protein kinase C alpha type	3697352.477	7811660.022	3894483.909	3778919.389	3290607414	1810856.311	1152543.589	2433252.274	4795603.94921611	2171814.89713647	0.452876200815432	-1.14281136885264	0.0305506536595265	0.103632609472511	-
Ptprj	Q64455	Receptor-type tyrosine-protein phosphatase eta	3272771.569	4707987.595	2526098.235	9673863.794	1954297752	1242385.169	1102279.997	3365953.392	5045180.298369	1916229.07749157	0.379813795378342	-1.39663578770834	0.0354153690174612	0.115601110189071	-
Ptrf	O54724	Caveolae-associated protein 1	1100114.66	5589129.813	2247861.35	3048325.976	5912784355	6382797.998	6956690.35	7774967.031	2996357.94984664	6756809.93351115	2.25500759475582	1.17313229241551	0.0197355652554071	0.0716650887686546	-
Rab11a;Rab11b	P62492;P46638	Ras-related protein	11543590.37	14748376.7	19854078.78	5535727.095	7522070915	7569796.313	9528512.118	10404558.66	12920443.2379938	8756234.50084899	0.677703879004743	-0.56127306579187	0.366126024717788	0.575816384328885	-
Rab7a	P51150	Ras-related protein Rab-7a	6853504.672	5125882.763	2123893.562	1785461.204	4593196.94	3115169.514	1868426.08	5452549.57	3972185.55036181	3757335.52612134	0.945911382659126	-0.0802230633171043	0.955067000305185	0.989380784747287	-
Rac1	P63001	Ras-related C3 botulinum toxin substrate 1	7533784.356	6616726.166	2244022.176	5063421.806	1992573011	1543179.106	10787105.69	10142693.57	5364488.62581163	6116387.8458757	1.14016232907015	0.189239240769284	0.804437469375977	0.916259757562813	-
Rap1b	Q99JI6	Ras-related protein Rap-1b	40909212.69	32289500.21	55974162.52	6060256.504	26749163.35	31304203.93	33790041.68	24368199.18	33808282.9818009	29052902.0363865	0.859342725332304	-0.218694469314501	0.81324289871852	0.916259757562813	-
Rasa3	Q60790	Ras GTPase-activating protein 3	2270104.104	3892200.119	6069806.637	3697539.597	2029823504	2543869.573	1775654.96	1332213.518	3982412.61413016	1920390.38882958	0.482217834991723	-1.05224308439014	0.0426350558699583	0.129401134482505	-
Reln	Q60841	Reelin	5066463.932	3623844.002	6219187.376	6494115.694	4594023865	4975898.713	5664023.572	5240155.818	5350902.75102992	5118525.49204667	0.956572326241862	-0.0640540403090542	0.928334014026264	0.979279173332584	-
Rnase4	Q9JJH1	Ribonuclease 4	31835361.52	4513805.467	1762637.02	5688494.884	83936491.23	62543927.3	62597171.34	2409376.42	10950074.7221321	52871741.5701403	4.82843660082764	2.27155613453746	0.0949768751343092	0.225082183537472	-
Sdcbp	O08992	Syntenin-1	5039339.13	6676889.736	1268186.522	7149784.316	5276695811	5162114.146	2855637.075	2923819.934	5033549.92589294	4054566.74148453	0.8055083988792	-0.312028463176872	0.861503009641491	0.948575705235459	-
Serpina1b;Serpina1d	P22599;Q00897	Alpha-1-antitrypsin 1-2	837432.8061	3851272.054	3061493.859	3752439.674	8875194704	12234631.87	15296517.7	14507230.58	2875659.59812707	12728393.7147687	4.42625188428378	2.14608555278084	0.00162529831320256	0.0127807549174565	Upregulated
Serpina1c;Serpina1a	Q00896;P07758	Alpha-1-antitrypsin 1-1	4548069.217	4379766.961	1733587.527	3587039.879	29367756.96	32529334.72	32650351.83	35651468.61	3562115.89618366	32549728.0281186	9.13775098193502	3.19183912737646	1.61867696368357e-05	0.000323773425118857	Upregulated
Serpina3k	P07759	Serine protease inhibitor A3K	13108881.53	2890346.325	21517899.09	2700844.159	49512551.6	48371543.19	49602357.16	52695294.22	10054492.775019	50045436.5431425	4.97742030980255	2.31539821809083	0.00192681449515338	0.0138955877819501	Upregulated
Serpinc1	P32261	Antithrombin-III	6121480.539	5446610.904	1864150.156	4512905.043	1385545974	1945828.111	12188806.72	10966819.39	4486286.66064286	6621750.04674738	1.47599797954028	0.561690746527569	0.910599938423278	0.966464965320412	-
Slamf1	Q9QUM4	Signaling lymphocytic activation molecule	6450001.636	6935079.047	2653625.895	3148333.236	4795517751	4363778.012	2776576.248	2550851.154	4796759.95360616	3621680.79137696	0.75502648170964	-0.405400848646778	0.482607397684132	0.667928638394838	-
Slc16a1	P53986	Monocarboxylate transporter 1	7629412.243	7769784.526	9840215.466	6455859.325	11247089.23	12530353.1	14213224.87	12813788.79	7923817.88987964	12701113.997945	1.6029033193919	0.680687410620204	0.0686256832479516	0.177197659729785	-
Slc2a2	P14246	Solute carrier family 2, facilitated glucose transporter member 2	551876.4026	6101301.079	1722362.18	5188476.443	1941066963	2077941.884	2237434.416	2493902.225	3391004.02602833	2187586.37217465	0.645114649048893	-0.632372517427846	0.888244689740051	0.954449262888378	-
Slc2a3	P32037	Solute carrier family 2, facilitated glucose transporter member 3	23184795.48	2357104.926	21133048.38	10989905.63	12252261.65	17743273.48	2744881.298	1480631.838	14416213.6049005	8555262.06656125	0.593447232472544	-0.752808339383435	0.342741525301897	0.549021147011373	-
Slc4a1	P04919	Band 3 anion transport protein	468585284.8	570270565.9	581451422.5	678952423	304868611.7	352630884.5	362938345.4	368145206.2	574814924.034586	347145761.94082	0.603926146357211	-0.727555960566793	0.000204613304248693	0.00257755325478753	Downregulated
Slc9a3r1	P70441	Na(+)/H(+) exchange regulatory cofactor NHE-RF1	1442970.393	5373438.628	2885596.004	7689362.026	4001119145	5202358.914	6381793.191	6680057.022	4347841.76262619	5566332.06792442	1.28025175979777	0.35642754217587	0.299140160383218	0.510834451452907	-
Spta1	P08032	Spectrin alpha chain, erythrocytic 1	919047.055	4033618.186	1872326.419	4196913.326	2162590794	2125968.79	2669576.609	2409586.901	2755476.24650521	2341930.77331919	0.849918694196501	-0.234603259625184	0.992087853031787	0.995693491910711	-
Src	P05480	Proto-oncogene tyrosine-protein kinase	5933421	4856260.357	2622035.836	3019614.163	3212049606	3843375.361	916719.1741	4789800.197	4107832.8388534	3190486.08449421	0.776683523807837	-0.364601233244968	0.389317955713268	0.596035454322083	-
Steap3	Q8CI59	Metalloreductase STEAP3	5819047.628	3366099.292	13903127.07	6197703594	9668582626	10292988.57	2027202.98	11139493.37	7321494.39722073	8282066.88474176	1.13119896504813	0.177852705315982	0.877885235950557	0.949213411371539	-
Stom	P54116	Stomatin	315520196.3	445057089.8	511977962.5	600874681.1	193454344.9	211062686.1	237231729.7	218756050.9	468357482.447417	215126202.932815	0.459320521172558	-1.12242685425792	0.000208588124664887	0.00257755325478753	Downregulated
Tf	Q921I1	Serotransferrin	9164555.133	5356203.567	2313005.45	3481117.002	47663916.4	64934155.24	67502537.45	55839577.99	5078720.28803682	58985046.7693855	11.6141554218545	3.5378123404672	1.68437041969347e-05	0.000323773425118857	Upregulated
Tfrc	Q62351	Transferrin receptor protein 1	25818665.65	39311568.04	25657416.52	3901878.256	26478115.95	25150756.64	26874356.66	25212541.64	23672382.1150925	25928942.7244978	1.09532461069757	0.131358490686612	0.436428462883796	0.628679550095045	-
Tgm2	P21981	Protein-glutamine gamma-glutamyltransferase 2	1061063.538	4013589.399	4487422.214	5451590.161	3152051654	4332204.769	1125612.787	2571591.631	3753416.32769873	2795365.21017516	0.744752237993551	-0.425167541082116	0.591547293479518	0.758056902014493	-
Thbs1	P35441	Thrombospondin-1	67222862.79	77733874.35	67253978.5	3551203.868	48500028.74	52459388.84	59371966.55	61772570.31	53940479.8770402	55525988.6118624	1.0293936712917	0.0417948180008316	0.436575712367861	0.628679550095045	-
Tln1	P26039	Talin-1	19679303.47	8698587.736	15612285.95	7411626.695	9095340328	10221837.6	8733901.555	7562930.043	12850450.9634927	8903502.38061372	0.692855247330074	-0.529374121706024	0.340232176307882	0.549021147011373	-
Tnc	Q80YX1	Tenascin	8684256.08	4820321.663	6600558.608	3308223.007	10728883.33	9225723.998	6369573.836	7707062.869	5853339.83953985	8507811.00910142	1.4534968483515	0.539527943250829	0.176457086359348	0.343000853260305	-
Treml1	Q8K558	Trem-like transcript 1 protein	9039297.287	6393141.812	1719123.619	5462667.892	6366030.75	7889530.99	7695608.852	9495641.834	5653557.65242101	7861703.1065746	1.39057626894598	0.475682874359248	0.219137305505833	0.412073411440317	-
Tuba4a	P68368	Tubulin alpha-4A chain	14431431.62	14113881.68	17549192.1	5322163.152	7068089477	7984584.241	681943.1498	5632239.917	12854167.1380998	5341714.19618355	0.415562839567465	-1.26686144345725	0.0715403166752029	0.179369199779856	-
Tubb1	A2AQ07	Tubulin beta-1 chain	10965676.58	21674543.76	18066895.38	3468111.472	5962216052	8641063.125	624297.9122	6078552.208	13543806.7974865	5326532.32438428	0.39328177107287	-1.34636477713501	0.112013058735185	0.242228239514838	-
Tubb4b;Tubb4a	P68372;Q9D6F9	Tubulin beta-4 chain	8001730.394	3789391.698	1811016.115	4346334.836	6581766.11	5580570.796	7463558.599	2288965.664	4487118.26090345	5478715.29241738	1.22098749661978	0.288048426650457	0.546684792776698	0.72152300124845	-
Uba52;Rps27a;Ubb;Ubc	P62984;P62983;P0CG49;P0CG50	Ubiquitin-ribosomal protein	47470132.31	5941078.322	56285206.24	4009689.597	53281488.78	1588222.184	53067249.29	59899557.1	28426526.6184165	41959129.3400218	1.47605544297621	0.561746912322828	0.702704564733279	0.850125102789212	-
Vcl	Q64727	Vinculin	14938509.94	15440024.71	2211181.774	7107020.343	6025154179	6078071.729	1228259.077	2223875.014	9924184.19231606	3888839.99963945	0.391854879381465	-1.35160863330268	0.118722822532393	0.250476198757365	-
Vcp	Q01853	Transitional endoplasmic reticulum ATPase	19063380.4	7471639.038	2769256.602	8779931.185	33208360.91	36364816.77	36532346.95	39311871.57	9521051.80658464	36354349.0490836	3.81831228183648	1.93293509882176	0.00247639412932866	0.0158672660879207	Upregulated
Vtn	P29788	Vitronectin	2541784.054	4125976.638	2196631.045	3498907.724	15300855.88	16698243.59	17172893.67	18078442.44	3090824.86519435	16812608.8962632	5.43952169066235	2.44347979764334	4.84955660408066e-05	0.000699144410421629	Upregulated
Ywhae	P62259	14-3-3 protein epsilon	1853816.129	2049215.408	2912778.561	7034819.128	2577247388	1934768.788	2161007.055	3002410.447	3462657.30665843	2418858.41941464	0.698555532701246	-0.517553285525909	0.533723058907651	0.710262224546335	-
Ywhaz	P63101	14-3-3 protein zeta/delta	20820445.64	22170515.44	2240938.038	4925655.994	14808376.53	13499785.08	14040508.99	9341043.918	12539388.7795775	12922428.6290434	1.03054693144931	0.0434102071842425	0.437156642725488	0.628679550095045	-

## Sheet: Supplementary Table 3 
Suppl Table 3. Protein EVs-content characterization according to MISEV2023 guidelines. Each line represents an identified protein (with at least 2 unique peptide) within the three major categories to demostrate the presence of EVs in the preparation.
Uniprot Accession	EV marker protein name
1. Transmembrane or GPI-anchored proteins associated to plasma membrane and/or endosomes
1a: multi-pass transmembrane proteins
P40237	Tetraspanin CD82
P40240	Tetraspanin CD9
Q61735	CD47 multi-pas membrane protein
P08752	Guanine nucleotide-binding protein G(i) subunit alpha-2 (GNAi2)
P21279	Guanine nucleotide-binding protein G(q) subunit alpha (GNAq)
P62874	Guanine nucleotide-binding protein G(I)/G(S)/G(T) subunit beta-1 (Gnb1)
O70443	Guanine nucleotide-binding protein G(z) subunit alpha (G(x) alpha chain (Gnaz)
1.b: single-pass transmembrane proteins
P01900	MHC Class I H2-D
Q62469	Integrin alpha-2 (Itga2)
Q9QUMO	Integrin alpha-IIb (Itga2b)
Q61739	Integrin alpha-6 (Itga6)
P09055	Integrin beta-1 (Itgb1)
P11835	Integrin beta-2 (Itgb2)
O54890	Integrin beta-3 (Itgb3)
P18572	Basigin (BSG)
O35598	Desistegrin and metalloproteinase domain containing protein 10 (ADAM10)
Q9QUM0	Integrin alpha-Iib (ITA2B)
P01831	Thy-1 membrane glycoprotein
P01921	Histone H-2 class II A-D beta chain (H2-Ab1)
2. Cytosolic proteins recovered in EVs
2a: with a lipid or membrane protein-binding ability
P49817	Caveolin-1 (Cav1)
Q9WVK4	EH domain-containing protein 1 (Ehd1)
Q8BH64	EH domain-containing protein 2 (Ehd2)
Q9QXY6	EH domain-containing protein 3 (Ehd3)
Q9EQP2	EH domain-containing protein 4 (Ehd4)
P10107	Annexin A1
P97384	Annexin A11
P07356	Annexin A2
O35639	Annexin A3
P48036	Annexin A5
P14824	Annexin A6
Q07076	Annexin A7
P63017	Heat shock protein family A (Hsp70) member 8 (HSPA8)
O08992	Syntenin-1
2b: promiscuous incorporation in Evs
P60710	Actin cytoplasmic 1 (Actb)
P63260	Actin cytoplasmic 2 (Actg1)
P68368	Tubulin alpha-4A chain (Tuba4a)
A2AQ07	Tubulin beta-1 chain (Tubb1)
Q9D6F9	Tubulin beta-4A chain (Tubb4a)
P68372	Tubulin beta-4B chain (Tubb4b)
P16858	Glyceraldehyde-3-phosphate dehydrogenase (GAPDH)
3. major components of non-Evs co-isolated structures
3a: Lipoproteins
Q00623	Apolipoprotein A-I (APOA1)
E9Q414	Apolipoprotein B (APOB)
P07724	Albumin (ALB)
P06728	Apolipoprotein A-IV (Apo-AIV)
Q61268	Apolipoprotein C-IV (Apo-CIV) (ApoC-IV)
P08226	Apolipoprotein E (ApoE)
P34928	Apolipoprotein C-I (Apo-CI) (ApoC-I)
P33622	Apolipoprotein C-III (Apo-CIII)
3b: protein and protein/nucleid acid aggregates
P01868	Ig gamma-1 chain C region (Ighg1)
P01867	Immunoglobulin heavy constant gamma 2B (Igh-3)
P01863	Ig gamma-2A chain C region, A allele (Ighg)
P01865	Ig gamma-2A chain C region, membrane-bound form (Igh-1a)
P01872	Immunoglobulin heavy constant mu (Ighm)
P01844	Ig lambda-2 chain C region (Iglc2)
P01633	Immunoglobulin kappa chain variable 6-17 (Igk-V19-17)
5. Secreted proteins recovered with Evs
5b: adhesion and extracellular matrix proteins
P11276	Fibronectin (Fn1)
